# Supplementary material for: Multi-omics Mendelian randomization integrating GWAS, eQTL, mQTL and pQTL data prioritizes mitochondrial gene FXN as a hypothesis−generating candidate for nephrolithiasis
Source: Front Immunol. 2026 Jul 20;17:1876576. doi: 10.3389/fimmu.2026.1876576 (PMC13429433; doi:10.3389/fimmu.2026.1876576)
Supplement: Supplementary file 1 [file DataSheet1.xlsx]

## Sheet: Index
	Table S1. Details of all GWAS datasets in this study
	Table S2. SMR analysis for association between mitochondrial gene methylations and urolithiasis (corresponding to Figure 2)
	Table S3. SMR analysis for association between mitochondrial gene methylations and urolithiasis in the FinnGen research R12 database
	Table S4. SMR analysis for association between mitochondrial gene methylations and urolithiasis in the UK Biobank database
	Table S5. SMR analysis for association between mitochondrial gene expression and urolithiasis (corresponding to Figure 3)
	Table S6. SMR analysis for association between mitochondrial gene expression and urolithiasis in the FinnGen research R12 database
	Table S7. SMR analysis for association between mitochondrial gene expression and urolithiasis in the UK Biobank database
	Table S8. SMR analysis for association between mitochondrial gene encoded protein and Urolithiasis (corresponding to Figure 4 )
	Table S9. SMR analysis for association between mitochondrial gene encoded protein and urolithiasis in the FinnGen research R12 database
	Table S10. SMR analysis for association between mitochondrial gene encoded protein and urolithiasis in the UK Biobank database
	Table S11. The raw data on the gene expression of FXN in human tissues (corresponding to Figure 5 )
	Table S12. The raw data of PPI network analysis (corresponding to Figure 6A )
	Table S13. The raw data of Biological Process (Gene Ontology) (correspondding to Figure 6B)
	Table S14. The raw data of drug prediction (correspondding to Figure 7)

## Sheet: Table S1
Table S1. Details of all GWAS datasets in this study
Exposure/outcome	Consortium/first author	Participants	ICD/PheCode	Source
mQTL	Hatton A.A., et al.	3,701 European individuals	/	PMID: 38548728
eQTL	Võsa U., et al	31,684 individuals (majority of samples were of European ancestry)	/	PMID: 34475573
pQTL	Sun B.B., et al.	54,219 individuals (45,397 samples were of European ancestry)	/	PMID: 37794186
Nephrolitiasis (Discovery dataset)	Verma A., et al.	33,224 European ancestry cases, 401,930 European ancestry controls	594.1	PMID: 39024449
Ureterolithiasi (Discovery dataset)	Verma, A., et al.	9,610 European ancestry cases, 435,460 European ancestry controls	594.3	PMID: 39024449
Bladder calculus (Discovery dataset)	Verma A., et al.	39,380 European ancestry cases, 394,076 European ancestry controls	594	PMID: 39024449
Urolithiasis (Validation dataset)	FinnGen research R12 database	12,999 European-ancestry cases and 486,185 European-ancestry controls	ICD‑10 codes N20 (Calculus of kidney and ureter)	https://r12.finngen.fi/pheno/N14_CALCUKIDUR
Urolithiasis (Validation dataset)	UK Biobank database	2,766 European-ancestry cases and 453,582 European-ancestry participants	ICD‑10 N20.0 Calculus of kidney	https://www.ebi.ac.uk/gwas/studies/GCST90044237

## Sheet: Table S2
Table S2. SMR analysis for association between mitochondrial gene methylations and urolithiasis (corresponding to Figure 2)
Disease	MitoCarta_Symbol	probeID	ProbeChr	topSNP	b_SMR	se_SMR	p_SMR	p_HEIDI	nsnp_HEIDI	FDR_p_SMR	PP.H4.abf
Nephrolithiasis	CYP24A1	cg17997279	20	rs2756029	0.231229	0.0478009	1.31593e-06	0.305712	20	0.00077837	1.83142e-10
	DCAKD	cg25538415	17	rs9898793	0.0839766	0.0177121	2.12452e-06	0.224823	20	0.00107713	3.94666e-21
	DCAKD	cg03716233	17	rs12602966	0.097641	0.0234129	3.04078e-05	0.400794	20	0.0089931	5.78527e-21
	DCAKD	cg02853375	17	rs551880601	0.0975021	0.0238642	4.39429e-05	0.369146	20	0.0106291	2.6965e-22
	FXN	cg13974534	9	rs11144892	-0.179808	0.0440186	4.411e-05	0.653333	20	0.0106291	0.484429
	MRPS36	cg06008617	5	rs100192	0.155695	0.0382056	4.59784e-05	0.227624	20	0.0106291	0.95539
	PMPCA	cg21249481	9	rs10747044	0.151652	0.0390005	0.000100877	0.072988	20	0.0210597	0.211021
	C12orf65	cg19016782	12	rs11057206	-0.0408972	0.0105601	0.000107589	0.106717	20	0.0210866	0.11177
	MCRIP2	cg01852007	16	rs1810458	-0.110006	0.0285207	0.000114757	0.856939	20	0.0210866	0.860788
	FXN	cg14656297	9	rs113196649	-0.181536	0.0473227	0.000124987	0.549708	20	0.0210866	0.304423
	MCCD1	cg12259379	6	rs111242499	-0.0581782	0.0152521	0.000136494	0.271384	20	0.0210866	0.000471865
	DCAKD	cg18176312	17	rs9900173	0.0897707	0.0235363	0.000136656	0.413672	20	0.0210866	9.27759e-23
	MRPS36	cg15556672	5	rs350094	-0.301706	0.0838325	0.000319551	0.577121	20	0.0472535	0.951922
Bladder calculus	DCAKD	cg25538415	17	rs9898793	0.0839766	0.0164158	3.12742e-07	0.0689369	20	0.000277246	1.26369e-17
	CYP24A1	cg17997279	20	rs2756029	0.229911	0.0455945	4.59482e-07	0.159684	20	0.000325865	1.42103e-10
	C12orf65	cg19016782	12	rs11057206	-0.0440088	0.00978011	6.80083e-06	0.309329	20	0.00261884	0.218042
	MCCD1	cg12259379	6	rs111242499	-0.0635446	0.0141769	7.38533e-06	0.520513	20	0.00261884	0.00814484
	DCAKD	cg18176312	17	rs9900173	0.097789	0.0221416	1.00301e-05	0.62883	20	0.00323333	6.46031e-19
	NARS2	cg27205649	11	rs4457782	-0.0644165	0.0149772	1.70052e-05	0.208246	15	0.00463848	0.720385
	MRPL34	cg02403349	19	rs8100232	0.0308337	0.00719723	1.83475e-05	0.0720967	20	0.00464717	0.320783
	DCAKD	cg03716233	17	rs12602966	0.0896349	0.0213485	2.68514e-05	0.135119	20	0.00634767	4.02143e-18
	DCAKD	cg02853375	17	rs551880601	0.0895074	0.0215923	3.39321e-05	0.120653	20	0.00707784	1.36996e-19
	ANTKMT	cg18653534	16	rs4984921	0.0418577	0.0103239	5.02503e-05	0.219692	20	0.0093783	0.638863
	ANTKMT	cg09385972	16	rs9935916	-0.0667199	0.0168973	7.86231e-05	0.0975298	20	0.0126726	0.694249
	MRPS36	cg06008617	5	rs100192	0.134397	0.0343018	8.92604e-05	0.137639	20	0.0137616	0.93267
	PMPCA	cg21249481	9	rs10747044	0.135521	0.0353157	0.000124342	0.0726921	20	0.0169583	0.355279
	C2orf69	cg17644776	2	rs12693903	0.0274523	0.00719797	0.000136798	0.648857	20	0.0179662	0.630253
	C2orf69	cg23649088	2	rs1124639	0.0226644	0.00605984	0.000183948	0.399958	20	0.0220943	0.573956
	FASTK	cg06807926	7	rs34104727	-0.0876031	0.0234898	0.000191926	0.198364	20	0.0220943	0.443233
	MCRIP2	cg01852007	16	rs1810458	-0.0964436	0.0258839	0.000194542	0.589339	20	0.0220943	0.824229
	GPX1	cg02758552	3	rs9858280	-0.0894705	0.0240525	0.000199384	0.283062	20	0.0220943	0.724188
	GPX1	cg07274523	3	rs6446277	-0.0708633	0.0192151	0.000226116	0.29668	20	0.0242972	0.631667
	GPX1	cg24011261	3	rs11716974	0.100555	0.0275422	0.00026126	0.126633	20	0.025738	0.678654
	FXN	cg13974534	9	rs11144892	-0.143037	0.0393016	0.000273199	0.617973	20	0.025738	0.0224547
	MCRIP2	cg09629193	16	rs15564	-0.195612	0.053823	0.00027867	0.959809	20	0.025738	0.894683
	MRPS36	cg15556672	5	rs350094	-0.256034	0.073581	0.000502121	0.406295	20	0.0414075	0.929871
	MRPS36	cg21172538	5	rs648489	-0.218536	0.0632355	0.000548463	0.50368	20	0.0442011	0.904765
	TUFM	cg00348858	16	rs12325014	-0.108238	0.0314459	0.000577366	0.11717	20	0.0447966	0.545333
	UQCRC1	cg03536664	3	rs9166	0.0750592	0.0218178	0.000581118	0.650128	20	0.0447966	0.435462
	DHODH	cg14768367	16	rs3213423	-0.0351336	0.0102719	0.000625382	0.819674	20	0.0471831	0.0218657
	HOGA1	cg26194641	10	rs12261752	-0.0303182	0.00890006	0.000657985	0.447124	20	0.0486086	0.577194

## Sheet: Table S3
Table S3. SMR analysis for association between mitochondrial gene methylations and urolithiasis in the FinnGen research R12 database
MitoCarta_Symbol	probeID	ProbeChr	topSNP	b_SMR	se_SMR	p_SMR	p_HEIDI	nsnp_HEIDI	FDR_p_SMR
NT5DC2	cg22710716	3	rs13076398	-0.0455927	0.0100005	5.138433e-6	0.00188738	20	0.00367912
GPX1	cg07274523	3	rs6446277	-0.137871	0.0318684	1.516588e-5	2.852293e-4	20	0.00542939
NT5DC2	cg02231066	3	rs1133415	-0.278676	0.0643689	1.495396e-5	0.0251254	12	0.00542939
GPX1	cg05551922	3	rs9871380	0.22635	0.0559159	5.164668e-5	7.233245e-5	20	0.0115824
SIRT4	cg07106325	12	rs9657937	-0.233957	0.0578027	5.176504e-5	0.0581706	20	0.0115824
NDUFAF1	cg13897914	15	rs28463309	-0.160414	0.0447945	3.421416e-4	0.320425	20	0.0612433
NT5DC2	cg07148594	3	rs6778735	0.165088	0.0472627	4.776423e-4	0.00179826	20	0.0708584
RAB24	cg00177142	5	rs6872201	0.439542	0.124606	4.195635e-4	2.515313e-6	20	0.0708584
PRSS35	cg22369776	6	rs3812141	-0.0974294	0.0279685	4.948213e-4	0.899257	20	0.0708584
C12orf65	cg22931309	12	rs1568427	-0.243612	0.0695128	4.573641e-4	0.737878	20	0.0708584
C12orf65	cg10672416	12	rs1716180	0.126105	0.0358839	4.409976e-4	0.626836	20	0.0708584
C2orf69	cg17644776	2	rs12693903	0.0404646	0.012365	0.00106595	0.780829	20	0.109032
FKBP10	cg21416237	17	rs34864368	-0.139069	0.0438763	0.00152666	0.0835974	20	0.121454
PGS1	cg22669656	17	rs12453219	-0.11113	0.0349965	0.00149606	0.158168	20	0.121454
FAM162A	cg18797132	3	rs1127343	0.104637	0.0342359	0.00224038	0.0611019	20	0.162479
HSPA9	cg27641051	5	rs114806656	-0.229381	0.0751446	0.00226925	0.292189	12	0.162479
COQ5	cg01762738	12	rs540520	-0.0758808	0.0247157	0.00213955	0.0131763	20	0.162479
ACSF3	cg06572911	16	rs7187583	-0.263357	0.0860024	0.00219716	0.282891	20	0.162479
ADCK1	cg11829203	14	rs182631237	0.142548	0.067387	0.0343985	0.65808	8	0.492587
IBA57	cg18277682	1	rs10916277	-0.0497018	0.0258354	0.0543812	0.294455	20	0.543812
NSUN4	cg10215817	1	rs5013326	-0.192816	0.101275	0.0569237	0.533945	12	0.551159
BCL2L11	cg26001287	2	rs75543804	-0.139921	0.0735091	0.0569822	0.554087	6	0.551159
ALDH1L1	cg14496305	3	rs4234271	0.0489435	0.0257234	0.0570814	0.89364	20	0.551159
LAP3	cg13741289	4	rs10008337	0.0466307	0.0245428	0.057436	0.735625	20	0.551159
LAP3	cg27347728	4	rs10008337	0.0495897	0.0261312	0.0577332	0.759897	20	0.551159
FARS2	cg06314883	6	rs73350549	0.035715	0.0187997	0.0574644	0.0630919	20	0.551159
MTCH1	cg07068382	6	rs1023037	0.0784013	0.0411804	0.0569295	0.721618	20	0.551159
HIBADH	cg05786569	7	rs759268	-0.0336755	0.0176989	0.057081	0.00137151	20	0.551159
UQCRB	cg14651183	8	rs2319603	0.184449	0.0970069	0.05725	0.574932	11	0.551159
ACAT1	cg24079790	11	rs61214973	-0.146262	0.0770516	0.0576656	0.781447	20	0.551159
ACSM1	cg02009395	16	rs234279	-0.165758	0.0872558	0.0574756	0.170161	20	0.551159
PMAIP1	cg23491124	18	rs4396625	0.212474	0.111579	0.0568781	0.497068	11	0.551159
OXR1	cg18444875	8	rs10095161	-0.039032	0.0227285	0.0859222	0.49827	20	0.615203
PDK1	cg17679246	2	rs11904158	-0.0553179	0.0372355	0.137379	0.701336	20	0.67372
VPS13D	cg23983887	1	rs12562441	0.165209	0.113307	0.144823	0.419517	9	0.682745
TOP1MT	cg08597832	8	rs2450745	-0.0354874	0.0244289	0.146312	0.89381	20	0.682745
TOP1MT	cg23629150	8	rs2450745	-0.0257411	0.017703	0.145931	0.920001	20	0.682745
TOP1MT	cg12188860	8	rs2450745	-0.0249453	0.0171547	0.145908	0.903994	20	0.682745
TOP1MT	cg19774973	8	rs2450745	-0.0225729	0.0155201	0.145828	0.942514	20	0.682745
TOP1MT	cg26466789	8	rs2467933	-0.0269886	0.0185623	0.145961	0.647123	20	0.682745
TOP1MT	cg22123784	8	rs2467933	-0.0246896	0.0169785	0.145899	0.617788	20	0.682745
MCU	cg12656494	10	rs3009547	-0.0541622	0.0371724	0.145101	0.40464	20	0.682745
CAT	cg20731136	11	rs524167	0.136155	0.093509	0.145375	0.145533	20	0.682745
PDE2A	cg03962783	11	rs384892	0.0912657	0.0626807	0.145381	0.438987	20	0.682745
PPTC7	cg10282845	12	rs73191841	0.0773489	0.0532659	0.146466	0.599374	20	0.682745
MRPS6	cg04955683	21	rs2834372	0.100591	0.06925	0.146343	0.0224276	20	0.682745
MFN2	cg03593358	1	rs3820189	0.0763007	0.053023	0.150147	0.130464	20	0.688367
EFHD1	cg06842071	2	rs17362914	-0.081108	0.0564468	0.150749	0.721453	20	0.688367
TOP1MT	cg11284147	8	rs1017943	-0.0362131	0.0251852	0.15047	0.925067	20	0.688367
ACADS	cg13914990	12	rs7976497	0.0408228	0.0284098	0.150739	0.3771	20	0.688367
MLYCD	cg00739973	16	rs3826133	0.0232502	0.0161752	0.150604	0.326496	20	0.688367
TXNRD1	cg03331715	12	rs4964785	0.0576659	0.0427235	0.177098	0.00136774	20	0.70839
PRDX5	cg01708924	11	rs71456309	0.059975	0.0467235	0.199277	0.84033	20	0.713412
OSBPL1A	cg18593708	18	rs9989578	0.019503	0.0151872	0.199083	0.628266	20	0.713412
BCL2	cg16445842	18	rs2279115	0.103565	0.0806714	0.199216	0.997735	14	0.713412
DECR1	cg10818319	8	rs7822272	-0.0644385	0.0587671	0.272857	0.846784	20	0.781463
LYRM4	cg18301797	6	rs12110634	0.0377177	0.0565697	0.504933	0.364624	20	0.903831
OPA3	cg26852286	19	rs12971437	0.0194965	0.029231	0.504786	0.695573	20	0.903831
PXMP2	cg26271840	12	rs7974140	-0.0166917	0.0350412	0.633828	0.941714	20	0.956218
ACOT7	cg16034168	1	rs6680950	1.09914e-4	0.0733699	0.998805	0.88174	20	0.999117
C5orf63	cg10200291	5	rs17165251	-6.85019e-05	0.0618949	0.999117	0.483197	20	0.999117
TRMU	cg24881330	22	rs6007880	-2.57868e-05	0.0201163	0.998977	0.587669	20	0.999117
ALAS1	cg07598930	3	rs352162	-0.202608	0.0418763	1.309892e-6	0.153656	20	0.0011723533399999998
MUL1	cg03182908	1	rs6700034	0.147825	0.0329976	7.468957e-6	0.0925724	20	0.004244701668571429
MUL1	cg09354021	1	rs6700034	0.161069	0.0361359	8.299696e-6	0.0642691	20	0.004244701668571429
HIBADH	cg23153585	7	rs4719899	0.461347	0.104797	1.071171e-5	0.0105494	20	0.0047934902250000005
GPX1	cg02758552	3	rs9858280	-0.169004	0.0396044	1.978505e-5	7.510483e-5	20	0.006439134454545454
MUL1	cg25729922	1	rs6700034	-0.251377	0.0597577	2.592326e-5	0.272041	20	0.007733772566666667
NT5DC2	cg00108715	3	rs12635140	0.411515	0.0982636	2.81592e-5	0.438488	20	0.0077546104615384606
GPX1	cg24011261	3	rs11716974	0.186596	0.045093	3.502975e-5	4.893491e-4	20	0.008957607499999999
MCCD1	cg00144673	6	rs9266245	-0.289712	0.0732912	7.721124e-5	0.0587036	20	0.01625977877647059
ACSF3	cg04069539	16	rs35722116	0.18136	0.0467821	1.058795e-4	0.309618	20	0.02105825611111111
SUCLG1	cg12158889	2	rs7574781	0.257472	0.0691926	1.983688e-4	0.105663	15	0.037376858105263165
C2orf69	cg23649088	2	rs1124639	0.0354585	0.0103835	6.381014e-4	0.680921	20	0.08574568051851851
SPG7	cg07394491	16	rs79878470	0.215477	0.0631668	6.466853e-4	0.0028886	14	0.08574568051851851
ACSF3	cg02691035	16	rs4782449	-0.0835823	0.0246821	7.082737e-4	0.246864	20	0.08743516710344827
NUDT19	cg07201929	19	rs7256355	-0.253355	0.0747041	6.952475e-4	0.37326	20	0.08743516710344827
ACSF3	cg01083549	16	rs4782463	-0.158233	0.046966	7.541408e-4	0.0662577	20	0.08999413546666667
CAT	cg09106728	11	rs10488736	-0.0779542	0.0232029	7.803387e-4	0.335945	20	0.09011653374193548
NT5DC2	cg17372223	3	rs66782572	0.047953	0.0143823	8.555834e-4	3.364081e-7	20	0.09435142072727272
NT5DC2	cg05564831	3	rs66782572	0.0541925	0.016276	8.697198e-4	2.037383e-6	20	0.09435142072727272
NT5DC2	cg07507251	3	rs12489828	0.0507898	0.0153012	9.023622e-4	1.676048e-6	20	0.09501343164705883
TOMM6	cg08135965	6	rs3806113	0.100011	0.0307206	0.00113186	0.354949	20	0.11255758666666667
NT5DC2	cg11126497	3	rs66782572	-0.161951	0.0505747	0.00136381	2.158593e-4	20	0.11891852511627907
MCCD1	cg14646094	6	rs9267092	-0.108298	0.0337467	0.00133127	0.00298246	20	0.11891852511627907
ECHDC3	cg10543363	10	rs7912355	-0.11883	0.0372233	0.00141119	0.148183	20	0.11891852511627907
NDUFAF1	cg00616447	15	rs56378618	-0.098264	0.0305081	0.00127781	0.0278131	20	0.11891852511627907
ACSF3	cg00759803	16	rs7194257	-0.215797	0.067427	0.0013721	0.25629	20	0.11891852511627907
ACSF3	cg05032150	16	rs11640513	0.129824	0.0407116	0.00142835	8.363231e-6	20	0.11891852511627907
ACLY	cg02861160	17	rs12939810	0.204029	0.0639429	0.00141879	0.207221	14	0.11891852511627907
NDUFAF1	cg18705301	15	rs1899	0.0335053	0.0108502	0.00201507	0.00609216	20	0.15682540217391303
ACLY	cg06956006	17	rs4796739	0.0576519	0.0189268	0.00231869	0.0352669	19	0.1627627345098039
QDPR	cg18702104	4	rs699459	0.0379123	0.0125506	0.00252141	0.294759	20	0.170313839245283
CHCHD3	cg21025171	7	rs6974708	-0.171753	0.0567783	0.00248655	0.06969	20	0.170313839245283
QDPR	cg09318921	4	rs2252995	-0.0744613	0.0248147	0.00269367	0.181168	20	0.17858060962962963
ACSF3	cg05445348	16	rs113607218	0.20651	0.0690644	0.00278882	2.454791e-5	20	0.1815268290909091
MCCD1	cg04048339	6	rs2523593	-0.269938	0.0913811	0.00313705	0.0299265	20	0.19034981355932204
CHCHD1	cg07699608	10	rs12220394	-0.06749	0.0228417	0.00312988	0.57532	20	0.19034981355932204
CLPB	cg27367093	11	rs76362573	0.0876184	0.0295585	0.00303434	0.0152424	20	0.19034981355932204
ACSF3	cg06847021	16	rs4782435	-0.248729	0.0839278	0.00304056	0.0938474	20	0.19034981355932204
NT5DC2	cg25934064	3	rs1010554	0.251685	0.0857401	0.00333067	7.106675e-4	20	0.19872997666666667
COQ5	cg27304573	12	rs540520	-0.204707	0.0708503	0.00386112	0.294272	20	0.22660372950819674
BIK	cg13934236	22	rs909666	-0.210556	0.0737165	0.00428621	0.0399896	20	0.247494234516129
CAT	cg17034036	11	rs2179625	0.179811	0.0631643	0.00441721	0.46618	20	0.2510095974603174
MCCD1	cg20443451	6	rs2516469	0.0659587	0.023396	0.00481393	0.18177	20	0.25708837183098593
MCCD1	cg23224191	6	rs2516469	0.0683914	0.0242725	0.00483769	0.00973589	20	0.25708837183098593
MCCD1	cg10958126	6	rs2516469	-0.0782175	0.0278241	0.00493664	0.100311	20	0.25708837183098593
CAT	cg20234170	11	rs2179625	0.193148	0.0681787	0.00461173	0.15191	20	0.25708837183098593
CLPB	cg07062262	11	rs79035644	0.0670597	0.0238933	0.00500628	0.00335038	20	0.25708837183098593
C12orf65	cg19016782	12	rs11057206	-0.0489205	0.017467	0.00509868	0.0127125	20	0.25708837183098593
FKBP10	cg23796525	17	rs8064618	0.152859	0.054361	0.00492466	0.0727653	20	0.25708837183098593
CYP24A1	cg24849555	20	rs2762939	0.181294	0.0647302	0.00509817	0.00110498	19	0.25708837183098593
MMAA	cg00124905	4	rs28663469	0.11024	0.0394332	0.00518033	0.275852	20	0.25757751944444446
CLPB	cg01693503	11	rs76362573	-0.175372	0.0629589	0.00534447	0.0368399	20	0.2620987147945205
CYB5R3	cg01194538	22	rs5758830	0.0922073	0.0331861	0.00546126	0.912085	20	0.264206805945946
ABCB6	cg23153680	2	rs9989854	0.105579	0.039101	0.00693029	0.242448	20	0.26978080212765954
ABCB6	cg06716437	2	rs1109867	0.131431	0.0484688	0.00669457	0.155304	20	0.26978080212765954
TOMM5	cg14293614	9	rs12000408	-0.135069	0.0489533	0.00579544	0.413502	20	0.26978080212765954
PPTC7	cg08752433	12	rs11065687	-0.170582	0.0633244	0.00706477	0.771412	20	0.26978080212765954
ACSF3	cg01123946	16	rs4782458	0.0659142	0.0241427	0.00632972	0.204382	20	0.26978080212765954
ACSF3	cg16754613	16	rs4782456	0.0351343	0.0127522	0.00586649	0.108415	20	0.26978080212765954
ACSF3	cg03172657	16	rs7194635	0.0999744	0.0366203	0.00633297	0.165442	20	0.26978080212765954
ACSF3	cg09159004	16	rs4782458	-0.0329123	0.0119768	0.00599612	0.147758	20	0.26978080212765954
ACSF3	cg07215234	16	rs28729715	-0.0702646	0.0254842	0.00583023	0.0197802	20	0.26978080212765954
SPG7	cg15206445	16	rs12924902	-0.081677	0.0302882	0.00700378	0.0068653	20	0.26978080212765954
SPG7	cg09560549	16	rs12924902	-0.0864806	0.0321138	0.00708243	0.00417323	20	0.26978080212765954
SPG7	cg07924503	16	rs12924902	-0.0712469	0.0263467	0.00684672	0.0124666	20	0.26978080212765954
SPG7	cg08609400	16	rs12924902	-0.0881641	0.0327396	0.00708363	0.0774802	20	0.26978080212765954
SPG7	cg07130392	16	rs4785687	-0.0506489	0.0187993	0.00705606	0.035631	20	0.26978080212765954
NUDT19	cg02283691	19	rs80137870	0.116004	0.0430609	0.00706081	0.0130521	20	0.26978080212765954
NUDT19	cg22980127	19	rs10413282	-0.037823	0.0138126	0.00617588	0.0048567	20	0.26978080212765954
NUDT19	cg18693421	19	rs10413282	-0.0468623	0.0171368	0.00624563	0.00429073	20	0.26978080212765954
NUDT19	cg15248132	19	rs10413282	-0.0399744	0.0146027	0.00619152	0.00681692	20	0.26978080212765954
NUDT19	cg21498471	19	rs71351189	0.0869837	0.0319648	0.00650389	2.77666e-4	20	0.26978080212765954
CYB5R3	cg19248564	22	rs5758830	0.137882	0.0504392	0.00626422	0.924851	20	0.26978080212765954
BCL2L1	cg00300298	20	rs74384244	-0.127738	0.0475236	0.00719062	0.362089	20	0.2709728378947368
ABCB6	cg27486695	2	rs9989854	0.165266	0.0621013	0.00778547	0.109883	20	0.27591330254901963
ABCB6	cg18014247	2	rs1109866	0.192849	0.0725549	0.00786122	0.12565	20	0.27591330254901963
HINT2	cg13931999	9	rs3808864	-0.157758	0.0591658	0.00766759	0.586077	20	0.27591330254901963
ACSF3	cg27372369	16	rs11076766	0.117267	0.0439387	0.00761063	0.16478	20	0.27591330254901963
ACSF3	cg08316009	16	rs4782458	-0.138182	0.0519258	0.00778768	0.255706	20	0.27591330254901963
ACSF3	cg05102794	16	rs4782458	0.12973	0.0485641	0.00755565	0.185903	20	0.27591330254901963
CYB5R3	cg27191921	22	rs763063	0.136156	0.0511511	0.00777155	0.959214	20	0.27591330254901963
PINK1	cg12446953	1	rs7542310	0.175339	0.0666641	0.00853378	0.0556281	20	0.2760420371428572
ABCB6	cg23547073	2	rs1109867	0.226465	0.0861481	0.00856916	0.105864	20	0.2760420371428572
ABCB6	cg08290072	2	rs6714820	0.220976	0.084053	0.00856347	0.134814	20	0.2760420371428572
ABCB6	cg26544277	2	rs10208108	0.266142	0.100666	0.00819753	0.0937413	20	0.2760420371428572
OGDHL	cg17413149	10	rs1258177	-0.134162	0.0510579	0.00859769	0.291781	20	0.2760420371428572
COQ7	cg05305993	16	rs8048236	-0.0579596	0.0220703	0.00863595	0.306796	20	0.2760420371428572
ACSF3	cg05537170	16	rs7190776	0.114016	0.0431897	0.00829346	0.20925	20	0.2760420371428572
ACSF3	cg06615999	16	rs11076766	-0.139106	0.0525838	0.00815914	0.111247	20	0.2760420371428572
ACSF3	cg16692470	16	rs7186059	0.202043	0.0767884	0.00850919	0.104441	20	0.2760420371428572
OSBPL1A	cg25928477	18	rs275869	0.0740991	0.0279379	0.00799501	0.544414	20	0.2760420371428572
AK4	cg00009916	1	rs4916021	-0.0632829	0.0243205	0.00926721	0.12787	20	0.293598461238938
MTCH2	cg07304015	11	rs12364432	0.279133	0.107846	0.00964647	0.00265594	20	0.30056114139130435
SPG7	cg07391271	16	rs12924902	0.179996	0.0695516	0.0096549	0.025653	20	0.30056114139130435
CYB5R3	cg08690876	22	rs2413708	-0.0443549	0.0172686	0.0102131	0.109906	20	0.3151961620689655
AK4	cg18312587	1	rs12410079	-0.231367	0.0902282	0.0103401	0.247934	20	0.3163896905982906
PTPMT1	cg05377527	11	rs11039308	-0.0799361	0.0313547	0.0107904	0.00754353	20	0.3273682457627119
COA1	cg23007665	7	rs699511	-0.0978277	0.0385175	0.0110907	0.186941	20	0.33174875499999995
NDUFB10	cg16351881	16	rs7194876	0.134452	0.0529566	0.0111201	0.0170838	20	0.33174875499999995
ABCB6	cg24775454	2	rs6436128	0.204744	0.0808553	0.011334	0.0820257	20	0.3325875754098361
ACSF3	cg06798657	16	rs7190776	0.200032	0.0789425	0.0112803	0.515702	20	0.3325875754098361
MRPS21	cg02735919	1	rs2274127	0.236224	0.0934645	0.0114903	0.219364	18	0.3344342861788618
UQCC2	cg05337694	6	rs6917140	0.0327534	0.0130675	0.0121939	0.534003	20	0.34256801374045803
COA1	cg20741105	7	rs73104758	0.188182	0.0752881	0.0124372	0.0276124	20	0.34256801374045803
MRPL16	cg08066376	11	rs11230061	-0.0725343	0.028837	0.0118923	0.0343654	20	0.34256801374045803
VWA8	cg06505703	13	rs7318112	-0.162458	0.064754	0.0121123	0.446622	20	0.34256801374045803
CARS2	cg02866700	13	rs76586583	0.0568218	0.0227587	0.0125353	0.237423	20	0.34256801374045803
DHODH	cg16579770	16	rs8053907	0.125665	0.0500867	0.0121088	0.0780411	20	0.34256801374045803
ACSF3	cg07192734	16	rs11076766	-0.238734	0.0955616	0.0124817	0.133514	20	0.34256801374045803
ACSF3	cg08551036	16	rs4782456	-0.242662	0.0969014	0.0122725	0.28412	20	0.34256801374045803
ACSF3	cg05314414	16	rs57558972	-0.246152	0.0987153	0.0126472	0.414486	20	0.34300712272727274
NT5DC3	cg02071712	12	rs10778306	-0.081771	0.0328296	0.0127467	0.0860067	20	0.3431077383458646
UQCC2	cg16066008	6	rs942643	0.101319	0.0410336	0.0135422	0.468232	20	0.35569887007299267
ACSF3	cg16698281	16	rs11076766	-0.257093	0.104045	0.0134745	0.114483	20	0.35569887007299267
SPG7	cg08845973	16	rs4499232	-0.042636	0.0172801	0.0136119	0.0238858	20	0.35569887007299267
SPG7	cg16743903	16	rs12448464	-0.0778759	0.0314705	0.0133396	0.0194826	20	0.35569887007299267
EARS2	cg03187795	16	rs4968013	0.140178	0.0569333	0.0138109	0.17319	20	0.35570622446043165
TMEM11	cg08016363	17	rs2279163	-0.197198	0.0800642	0.0137781	0.959571	18	0.35570622446043165
NT5DC3	cg06462291	12	rs10778306	-0.117314	0.0476984	0.0139128	0.0594362	20	0.35577093857142855
ACSF3	cg05521982	16	rs4782334	-0.0504258	0.0205292	0.0140378	0.233519	20	0.3564207375886525
MRPL47	cg16340446	3	rs6443660	0.129737	0.0529678	0.0143112	0.336518	20	0.3582816433566433
SPG7	cg05484508	16	rs12448464	-0.111071	0.0453429	0.0143024	0.0572204	20	0.3582816433566433
DLAT	cg06437417	11	rs2303436	0.0508972	0.0208957	0.0148601	0.00656445	20	0.3643785301369863
ACSF3	cg09384766	16	rs4782334	-0.0811719	0.0332971	0.0147765	0.0640736	20	0.3643785301369863
ACSF3	cg04033022	16	rs6500517	-0.124007	0.0508511	0.0147427	0.0709884	20	0.3643785301369863
SPG7	cg10448954	16	rs4499232	-0.0981272	0.0403283	0.0149656	0.0137759	20	0.36446811020408165
ALDH1L1	cg08515264	3	rs115986864	0.0564639	0.0232767	0.0152759	0.100051	20	0.36951163513513513
CPOX	cg03483464	3	rs4558798	0.117327	0.0484329	0.0154153	0.864995	20	0.37038199463087246
ACSF3	cg27495617	16	rs4782334	-0.109271	0.0452478	0.0157372	0.137952	20	0.37559522266666673
AK4	cg24049468	1	rs6656092	-0.120871	0.0501968	0.0160431	0.336505	20	0.3803598264900662
GPX1	cg18642234	3	rs11130196	0.0842526	0.0350986	0.0163747	1.274142e-6	20	0.3831458732026144
BCL2L10	cg12067522	15	rs2227308	-0.121448	0.0505728	0.0163301	0.648767	20	0.3831458732026144
SUGCT	cg10515180	7	rs73122188	0.0296841	0.0124176	0.0168256	0.152351	20	0.39114080389610395
LETM2	cg19077071	8	rs117939306	0.159502	0.0668568	0.0170456	0.0930719	14	0.3911758141025641
CYP24A1	cg01462727	20	rs2245153	-0.0683435	0.0286441	0.0170349	0.0884943	20	0.3911758141025641
SUGCT	cg10504632	7	rs17171747	-0.0538451	0.0226368	0.017376	0.100914	20	0.39370914050632916
ETFA	cg08440690	15	rs11634796	0.0441315	0.0185479	0.0173444	0.497303	20	0.39370914050632916
ACSF3	cg01427313	16	rs6500518	-0.162336	0.068355	0.0175542	0.0649404	20	0.39524460880503143
AMT	cg05767306	3	rs55957735	-0.034477	0.01457	0.0179669	1.867213e-9	20	0.40200849250000004
ACSF3	cg07116312	16	rs145251502	-0.189638	0.080322	0.0182273	0.0204381	20	0.4053033627329192
DNAJC11	cg24361350	1	rs277684	-0.100985	0.0428709	0.0184943	0.12977	20	0.4087016395061729
MCCD1	cg02481669	6	rs1065711	0.183977	0.0784378	0.019001	0.0736729	20	0.4147774902439024
GPX4	cg04903600	19	rs62131217	-0.0896601	0.0381964	0.0189078	0.702517	20	0.4147774902439024
GFER	cg22208361	16	rs28578934	0.0533046	0.0227508	0.0191305	0.189107	20	0.41507387878787877
MRPL38	cg10108402	17	rs2608881	0.0905133	0.0386861	0.0192999	0.0151757	20	0.4162256807228916
GFER	cg09879727	16	rs28578934	0.0661816	0.0283158	0.0194252	0.166251	20	0.41642109820359285
COX5B	cg15827486	2	rs114574573	0.257626	0.110688	0.0199391	0.00560612	20	0.4198950411764706
SLC25A47	cg00978783	14	rs4905948	-0.0722491	0.0310362	0.0199176	0.530344	20	0.4198950411764706
GTPBP3	cg07916967	19	rs34893599	-0.128861	0.0553044	0.0198048	1.660222e-4	20	0.4198950411764706
PC	cg10329874	11	rs2380759	0.0675836	0.0291493	0.0204204	0.354783	20	0.42751438830409355
AGPAT4	cg00004806	6	rs3822853	0.11108	0.0479713	0.0205823	0.523743	20	0.4283984104651163
PGS1	cg20026190	17	rs938351	0.191167	0.0826548	0.0207316	0.182838	18	0.4290112658959538
POLRMT	cg17283268	19	rs8107357	-0.104528	0.0452685	0.0209405	0.604633	9	0.43084477011494254
PDSS2	cg25675477	6	rs117590450	0.132241	0.057329	0.021071	0.949185	10	0.43105225257142854
HAO2	cg18791730	1	rs3753263	0.098414	0.0427374	0.0212924	0.791515	20	0.43169048524590165
SLC25A44	cg25208724	1	rs2253677	0.0251166	0.0109522	0.0218313	0.206771	20	0.43169048524590165
SLC25A44	cg06970220	1	rs2253677	0.041755	0.0182399	0.0220669	0.164814	20	0.43169048524590165
SLC25A44	cg24450063	1	rs2253677	0.0254821	0.0111119	0.0218356	0.20566	20	0.43169048524590165
UQCC2	cg15676125	6	rs28651968	-0.256821	0.111838	0.0216546	0.626684	20	0.43169048524590165
UQCC2	cg16492833	6	rs3818528	0.0476441	0.020796	0.0219621	0.030029	20	0.43169048524590165
UQCRB	cg22313024	8	rs2319597	0.174939	0.0761768	0.0216484	0.673107	20	0.43169048524590165
SLC25A47	cg01035771	14	rs4905948	0.0927956	0.0404183	0.0216828	0.951725	20	0.43169048524590165
PC	cg03178691	11	rs7119426	0.171934	0.075570300000000007	0.0228968	0.599612	20	0.4454916978260869
GPX1	cg05055782	3	rs6773518	0.120586	0.0531244	0.0232145	1.025979e-5	20	0.4486071053763441
PGS1	cg02319466	17	rs4366775	0.0350387	0.0154467	0.0233075	0.0556519	20	0.4486071053763441
TOP1MT	cg00033213	8	rs1078329	0.0234277	0.0103711	0.0238872	0.621396	20	0.4573061368983957
ACOT7	cg09273516	1	rs12095623	0.251263	0.111664	0.0244378	0.0860092	20	0.4604592231578947
CARS2	cg26090534	13	rs9588223	0.0817599	0.0363148	0.024359	0.254193	20	0.4604592231578947
TSPO	cg09282946	22	rs138909	0.0442677	0.0196664	0.0243902	0.619782	20	0.4604592231578947
AGPAT4	cg05895465	6	rs3822853	0.180575	0.0805238	0.0249283	0.366345	17	0.46480948645833325
UCP2	cg22166739	11	rs649446	-0.17281	0.0770149	0.0248416	0.456268	20	0.46480948645833325
TARS2	cg09579323	1	rs3125808	0.0703331	0.0315839	0.0259562	0.0905704	20	0.4675683286432161
TOP1MT	cg12516356	8	rs72695721	-0.208153	0.0930086	0.0252209	0.293293	20	0.4675683286432161
PC	cg21628794	11	rs11227610	0.0872855	0.0391603	0.0258188	0.279432	20	0.4675683286432161
UCP3	cg17514353	11	rs11235972	-0.0717075	0.0322085	0.0259905	0.998228	20	0.4675683286432161
SDR39U1	cg23099211	14	rs1956918	-0.215999	0.0969612	0.0259015	0.304353	20	0.4675683286432161
BCL2L10	cg00413066	15	rs2414132	-0.200454	0.0900151	0.0259543	0.557517	20	0.4675683286432161
MRPL10	cg18703089	17	rs62076133	-0.0658815	0.029578	0.0259217	0.083998	20	0.4675683286432161
PGS1	cg09980384	17	rs4082919	0.119429	0.0537993	0.026425	0.200482	20	0.47300785799999995
GHITM	cg23027704	10	rs12415362	-0.0673364	0.0304915	0.0272188	0.910974	20	0.4769503024390244
CARS2	cg05584070	13	rs74125033	0.0633043	0.0286513	0.0271418	0.749093	20	0.4769503024390244
ACSF3	cg06371628	16	rs28542844	-0.0555528	0.0251621	0.0272587	0.0152443	20	0.4769503024390244
POLRMT	cg19463518	19	rs11085148	0.141311	0.0640274	0.0273114	0.466596	20	0.4769503024390244
PRDX2	cg13375538	19	rs897804	-0.0529941	0.0239903	0.027176	0.475995	20	0.4769503024390244
NSUN4	cg16553106	1	rs4313342	0.134156	0.061032	0.0279406	0.695938	20	0.4796777526066351
UCP3	cg10859442	11	rs11235972	-0.103837	0.0471772	0.0277366	0.997352	20	0.4796777526066351
SPG7	cg15473617	16	rs141882852	-0.0564177	0.0257204	0.0282715	0.393523	20	0.4796777526066351
PGS1	cg25818991	17	rs7219625	0.0408761	0.0186341	0.0282628	0.044361	20	0.4796777526066351
PRDX2	cg23467004	19	rs897804	-0.0771864	0.0351291	0.028005	0.584986	20	0.4796777526066351
PRDX2	cg07077694	19	rs897804	-0.0779167	0.0354686	0.028036	0.608475	20	0.4796777526066351
ATP5IF1	cg20569141	1	rs12154	-0.144098	0.0665971	0.0304856	0.756762	20	0.48083472250000003
AK4	cg10380652	1	rs12404018	-0.0701425	0.0326142	0.031502	0.0418783	20	0.48083472250000003
AK4	cg23013958	1	rs12404018	-0.0786766	0.0366303	0.0317253	0.0836681	20	0.48083472250000003
AK4	cg10142878	1	rs12404018	-0.056435	0.0261905	0.0311785	0.0553058	20	0.48083472250000003
COQ8A	cg11847933	1	rs1289474	0.0354989	0.0165541	0.0319994	0.420656	20	0.48083472250000003
SLC25A20	cg00948664	3	rs6792510	0.207825	0.0955486	0.0296248	0.0182503	20	0.48083472250000003
NMNAT3	cg01724150	3	rs4535184	0.0420675	0.0196441	0.0322347	0.766517	20	0.48083472250000003
TMEM70	cg04891617	8	rs73687116	-0.115233	0.0530597	0.0298744	0.48479	20	0.48083472250000003
TMEM70	cg19930420	8	rs1053054	-0.13291	0.0614184	0.030463	0.326055	20	0.48083472250000003
TMEM70	cg06233122	8	rs7838336	-0.115306	0.0531554	0.0300662	0.362475	20	0.48083472250000003
TOP1MT	cg12843874	8	rs13275896	0.0874004	0.0402796	0.0300189	0.868615	20	0.48083472250000003
CAT	cg07768201	11	rs1008491	0.155946	0.0721991	0.0307766	0.485306	20	0.48083472250000003
CAT	cg03720043	11	rs1008491	0.167406	0.0779745	0.0317988	0.146151	20	0.48083472250000003
CAT	cg02109652	11	rs1008491	0.170641	0.0796424	0.0321457	0.590399	20	0.48083472250000003
CAT	cg06908474	11	rs1008491	0.158818	0.0736375	0.0310245	0.131151	20	0.48083472250000003
CAT	cg01847719	11	rs1008491	0.154	0.0712191	0.0305922	0.327574	20	0.48083472250000003
PCCA	cg19024980	13	rs1890139	0.133265	0.0619765	0.0315359	0.875877	20	0.48083472250000003
ACSF3	cg07356861	16	rs28542844	0.139222	0.0647286	0.0314872	0.0263571	20	0.48083472250000003
AKAP10	cg12065943	17	rs76860197	-0.0523308	0.024209	0.0306469	0.0325507	20	0.48083472250000003
SLC25A39	cg20189563	17	rs116230483	-0.26945	0.124194	0.0300381	0.202457	6	0.48083472250000003
PGS1	cg07542463	17	rs4366775	0.163572	0.0749382	0.0290536	0.21087	20	0.48083472250000003
POLRMT	cg18378662	19	rs11085148	-0.167072	0.0772852	0.0306372	0.260518	15	0.48083472250000003
LONP1	cg13624418	19	rs66909636	0.0345966	0.0159941	0.0305341	0.203788	20	0.48083472250000003
MRPL34	cg27291235	19	rs7359871	-0.168784	0.0783945	0.0313185	0.0820322	20	0.48083472250000003
NDUFA3	cg07455279	19	rs254262	0.052635	0.0241762	0.0294698	0.236221	3	0.48083472250000003
TST	cg01553653	22	rs11703941	-0.112846	0.0519894	0.0299652	0.527128	20	0.48083472250000003
CYB5R3	cg04242898	22	rs8190368	-0.0593849	0.0275954	0.0313984	0.1688	20	0.48083472250000003
CYB5R3	cg23325242	22	rs28365957	-0.0294288	0.0137296	0.0320761	0.153014	20	0.48083472250000003
CYB5R3	cg20727362	22	rs28365957	0.025769	0.0120153	0.0319779	0.031939	20	0.48083472250000003
AGXT	cg20515206	2	rs34247385	-0.134828	0.0630302	0.0324275	0.51589	20	0.4813270057851239
NMNAT3	cg12817908	3	rs4535184	0.0519254	0.0242897	0.0325366	0.868236	20	0.4813270057851239
GHITM	cg25783892	10	rs3814214	-0.142357	0.0667029	0.0328274	0.686919	20	0.4836294189300412
RPUSD3	cg20914495	3	rs140688906	-0.121921	0.0571968	0.0330394	0.192841	12	0.483991987804878
CYB5R3	cg04059188	22	rs28365957	0.0600215	0.0281929	0.0332575	0.0347666	20	0.483991987804878
CYB5R3	cg24251862	22	rs28365957	0.0600523	0.0282069	0.0332547	0.227879	20	0.483991987804878
ACSF3	cg04753738	16	rs9938075	-0.0784186	0.0369073	0.0336079	0.133416	20	0.48711117813765176
CAT	cg22159421	11	rs1008491	0.188352	0.0887999	0.0339144	0.614813	20	0.48887818634538155
NT5DC3	cg08346232	12	rs12815289	-0.11736	0.0553574	0.034003	0.461403	20	0.48887818634538155
ALDH7A1	cg08702413	5	rs2306620	0.0394996	0.0186987	0.03465	0.106221	20	0.49328095476190476
TMEM70	cg08526319	8	rs1053077	-0.165497	0.0783761	0.0347226	0.571043	11	0.49328095476190476
ACOT7	cg11257164	1	rs3789512	-0.108369	0.0518389	0.0365742	0.812479	5	0.49968148333333334
AK4	cg21942430	1	rs117302037	-0.170749	0.0814989	0.0361614	0.180373	20	0.49968148333333334
D2HGDH	cg12163823	2	rs34905668	-0.0500877	0.0239437	0.0364482	0.0785217	20	0.49968148333333334
ALDH7A1	cg26327732	5	rs2306620	0.0848561	0.0405594	0.0364257	0.187652	20	0.49968148333333334
ALDH7A1	cg16738971	5	rs2306620	0.0637671	0.0303175	0.0354389	0.134543	20	0.49968148333333334
ALDH7A1	cg17653368	5	rs2306620	0.0849776	0.0406196	0.0364352	0.171538	20	0.49968148333333334
NT5DC3	cg21836275	12	rs12815289	-0.148036	0.0707826	0.0364909	0.326487	20	0.49968148333333334
ADCK1	cg18985109	14	rs58171071	-0.0375791	0.0179659	0.036466	0.00336534	20	0.49968148333333334
AKAP10	cg00218134	17	rs77314146	-0.0765606	0.0366689	0.0368077	0.0187868	20	0.49968148333333334
SLC25A52	cg26890839	18	rs12962252	-0.22283	0.106748	0.036848	0.994891	20	0.49968148333333334
SLC25A52	cg13199010	18	rs12962252	-0.213325	0.101579	0.0357204	0.948065	20	0.49968148333333334
CYP24A1	cg17997279	20	rs2756029	0.172123	0.0819197	0.0356303	0.00575359	20	0.49968148333333334
RNASEH1	cg17145889	2	rs10153783	0.150384	0.0721255	0.0370669	0.0469316	14	0.5007524324528302
PARS2	cg08168431	1	rs2764822	-0.10005	0.0481212	0.0376062	0.512302	20	0.5061284218045112
DLD	cg17593404	7	rs6944829	-0.0805504	0.038876	0.0382671	0.981651	20	0.5081193077490775
CHCHD3	cg19918623	7	rs12707063	-0.165795	0.0800903	0.0384426	0.328825	20	0.5081193077490775
SUCLA2	cg06437740	13	rs2031591	-0.0465379	0.0224666	0.0383188	0.823292	20	0.5081193077490775
COASY	cg14558262	17	rs2355372	0.0373803	0.0180209	0.0380538	0.297848	20	0.5081193077490775
PGS1	cg02836325	17	rs4129767	0.0501846	0.0242452	0.0384638	0.0353687	20	0.5081193077490775
NSUN4	cg13488501	1	rs5013327	-0.0853563	0.0413163	0.0388358	0.532027	20	0.5111480566176471
SUCLA2	cg08280787	13	rs2031591	-0.0747122	0.0362359	0.039224	0.884351	20	0.5137993788321168
ADCK1	cg24987170	14	rs72687222	-0.0792963	0.0384788	0.0393243	0.008426	20	0.5137993788321168
HPDL	cg00233485	1	rs10890324	-0.229547	0.111561	0.039629	0.232461	20	0.515234501438849
NSUN4	cg15580309	1	rs112326354	-0.0239793	0.0116695	0.0398914	0.557331	20	0.515234501438849
AK4	cg06661924	1	rs117302037	-0.226044	0.11007	0.0400098	0.077457	11	0.515234501438849
PGS1	cg05887092	17	rs1976703	0.0336166	0.0163575	0.0398669	0.0945485	20	0.515234501438849
SUCLA2	cg04403115	13	rs2031591	-0.101378	0.0494729	0.0404455	0.8683	20	0.5189787419354839
NDUFS5	cg07201754	1	rs12043492	-0.101224	0.0505973	0.0454375	0.417195	20	0.5190451742138364
NDUFS5	cg07388493	1	rs12043492	-0.0706146	0.0350084	0.0436876	0.489243	20	0.5190451742138364
NSUN4	cg10495392	1	rs60123014	-0.0455841	0.0224706	0.0424985	0.548598	20	0.5190451742138364
NSUN4	cg17875957	1	rs1057533	0.0832764	0.0415141	0.0448588	0.979944	20	0.5190451742138364
NSUN4	cg17806798	1	rs41293273	0.0259109	0.0128809	0.0442655	0.666756	20	0.5190451742138364
NSUN4	cg04241075	1	rs41293277	0.0282586	0.0141069	0.0451581	0.714281	20	0.5190451742138364
NSUN4	cg00530320	1	rs112980938	-0.0727572	0.0360399	0.0435083	0.622489	20	0.5190451742138364
PARS2	cg11084629	1	rs1180943	-0.1145	0.0565766	0.0429899	0.317387	20	0.5190451742138364
MRPS21	cg07843065	1	rs494041	0.0918059	0.0455553	0.0438772	0.00947041	20	0.5190451742138364
EFHD1	cg23645199	2	rs2276557	0.156686	0.077267	0.0425752	0.451493	7	0.5190451742138364
COX17	cg03743984	3	rs35943908	-0.109084	0.0545862	0.0456751	0.581598	20	0.5190451742138364
COX7B2	cg24831862	4	rs12649623	0.0797303	0.0396822	0.0445137	0.131358	20	0.5190451742138364
COX7B2	cg27299949	4	rs10021918	0.053346	0.0262257	0.0419404	0.0737545	20	0.5190451742138364
GRPEL2	cg20977448	5	rs352347	-0.0590208	0.0293934	0.044647	0.0375065	20	0.5190451742138364
GRPEL2	cg07598021	5	rs352346	0.0597127	0.0295005	0.0429573	0.0818623	20	0.5190451742138364
PRKN	cg04010446	6	rs9365339	0.0678786	0.0338921	0.0452003	0.950473	15	0.5190451742138364
MICU3	cg05956498	8	rs6988540	-0.202566	0.101177	0.0452738	0.579045	12	0.5190451742138364
TOP1MT	cg02901790	8	rs11136285	-0.180812	0.0898749	0.0442388	0.852824	20	0.5190451742138364
TOP1MT	cg09174681	8	rs7845253	-0.123002	0.0606389	0.0425167	0.568613	20	0.5190451742138364
RECQL4	cg19787013	8	rs2721197	-0.0210053	0.0103812	0.0430322	0.680789	20	0.5190451742138364
PITRM1	cg03141879	10	rs79334726	0.0503337	0.0248299	0.042648	0.479468	20	0.5190451742138364
CAT	cg14316565	11	rs11604331	0.205344	0.101956	0.0440058	0.356837	20	0.5190451742138364
UCP3	cg19700658	11	rs59900762	-0.119305	0.0597151	0.0457279	0.87779	20	0.5190451742138364
ACAT1	cg19829446	11	rs35188041	0.0709239	0.0355263	0.0458929	0.704465	20	0.5190451742138364
LDHB	cg04354474	12	rs141240649	-0.0660922	0.0326622	0.043021	0.666076	20	0.5190451742138364
SUCLA2	cg05272277	13	rs7331900	-0.0586858	0.0287745	0.0413994	0.828639	20	0.5190451742138364
MCRIP2	cg01852007	16	rs1810458	-0.0899457	0.0450091	0.0456744	0.0550893	20	0.5190451742138364
DUS2	cg06575692	16	rs80346622	-0.112409	0.0561123	0.0451469	0.197836	20	0.5190451742138364
CA5A	cg09001440	16	rs4843744	-0.0785018	0.0393323	0.0459491	0.390931	20	0.5190451742138364
ACSF3	cg16555341	16	rs10163428	-0.177165	0.08883	0.0461051	0.187742	20	0.5190451742138364
COASY	cg24535823	17	rs4792929	-0.106339	0.0533054	0.0460537	0.212461	20	0.5190451742138364
PGS1	cg16099282	17	rs4969143	0.0607953	0.0297782	0.0411908	0.0704947	20	0.5190451742138364
ZADH2	cg21786191	18	rs7230037	0.0226964	0.0111288	0.0414068	0.47371	20	0.5190451742138364
ZADH2	cg21330207	18	rs7230037	0.0323662	0.0158866	0.0416166	0.440234	20	0.5190451742138364
ZADH2	cg11568697	18	rs7230037	0.0321296	0.01577	0.0416107	0.45643	20	0.5190451742138364
ATP5F1D	cg07294734	19	rs3746105	0.148687	0.0741962	0.045073	0.248446	14	0.5190451742138364
MRPL34	cg18742203	19	rs973905	-0.144138	0.0714149	0.0435587	0.0237603	20	0.5190451742138364
PISD	cg25791279	22	rs3747157	-0.0731112	0.0358992	0.0416931	0.987756	20	0.5190451742138364
BIK	cg05251389	22	rs11705016	-0.191524	0.09372	0.0409957	0.00319273	13	0.5190451742138364
SLC30A9	cg20780337	4	rs6830050	-0.112017	0.0562275	0.0463481	6.463517e-4	20	0.5201444846394985
NSUN4	cg14993813	1	rs10489769	0.0649087	0.032713	0.0472349	0.676922	20	0.5235322173374614
LETM2	cg26232451	8	rs13248631	-0.163113	0.0822059	0.0472338	0.205477	14	0.5235322173374614
GHITM	cg19704238	10	rs7085968	0.135578	0.0682548	0.0469942	0.855525	20	0.5235322173374614
SPG7	cg08905080	16	rs2460456	0.131142	0.0659909	0.0468914	0.0156225	20	0.5235322173374614
NSUN4	cg08259313	1	rs6685767	-0.130543	0.0659884	0.047898	0.594458	20	0.5253502153392331
NSUN4	cg02459555	1	rs41293273	-0.121809	0.06203	0.049564	0.649975	20	0.5253502153392331
COX17	cg26166688	3	rs35943908	-0.132866	0.0673523	0.0485297	0.819248	5	0.5253502153392331
COQ2	cg16536390	4	rs4693596	0.161558	0.081923	0.0486014	0.487148	20	0.5253502153392331
MRPS27	cg07857331	5	rs114986053	0.0572947	0.0292002	0.0497469	0.0849445	12	0.5253502153392331
BPHL	cg26651049	6	rs9392464	-0.105176	0.0534984	0.0493032	0.572901	20	0.5253502153392331
NIPSNAP2	cg16928878	7	rs7804578	-0.115	0.0584452	0.0491087	0.52895	20	0.5253502153392331
PITRM1	cg03326990	10	rs4881117	0.124992	0.0631693	0.0478524	0.760606	20	0.5253502153392331
SUCLA2	cg01732984	13	rs7330472	-0.0308111	0.0156678	0.0492386	0.916559	20	0.5253502153392331
SUCLA2	cg18221580	13	rs7330472	-0.0333403	0.0169594	0.0493111	0.892889	20	0.5253502153392331
COASY	cg00685795	17	rs2292751	0.140753	0.0715957	0.0493051	0.142695	20	0.5253502153392331
METTL4	cg27628090	18	rs2677900	-0.0920963	0.0466569	0.0483926	0.70023	20	0.5253502153392331
PMAIP1	cg05585821	18	rs4396625	0.152801	0.0778325	0.0496224	0.358801	20	0.5253502153392331
PRDX2	cg15976709	19	rs4804732	-0.11544	0.0584189	0.0481465	0.409464	20	0.5253502153392331
PRDX2	cg13618045	19	rs4804732	-0.130709	0.066542	0.049494	0.508851	20	0.5253502153392331
OPA3	cg26266931	19	rs141374382	0.153195	0.0779108	0.0492655	0.220058	4	0.5253502153392331
NSUN4	cg06741803	1	rs10489769	0.106483	0.0543164	0.0499457	0.728611	20	0.5258988411764706
SPG7	cg00439318	16	rs11640186	-0.0687257	0.0351713	0.0506977	0.0228883	20	0.5306676793002916
BCAT2	cg18873530	19	rs540241	-0.0608438	0.0311572	0.0508433	0.24434	20	0.5306676793002916
BCAT2	cg23455517	19	rs540241	-0.0573886	0.0293642	0.0506573	0.232515	20	0.5306676793002916
SUCLA2	cg18708106	13	rs9567979	-0.107211	0.0549886	0.0512126	0.938654	20	0.5329688575581395
CPT1A	cg14249520	11	rs2924699	-0.050823	0.0261287	0.0517625	0.243236	20	0.5355524213256485
GCSH	cg07768763	16	rs4889225	-0.120052	0.0617589	0.0519097	0.235444	20	0.5355524213256485
PRDX2	cg22555472	19	rs4804732	-0.153754	0.0790901	0.0518915	0.502922	20	0.5355524213256485
BPHL	cg00661855	6	rs3799216	-0.140647	0.0724396	0.0521891	0.292556	12	0.5368876620689655
GRPEL2	cg10328462	5	rs1659087	-0.188703	0.097312	0.0524828	0.303785	15	0.5383620412607449
COX19	cg02039839	7	rs10274964	-0.0659555	0.0340425	0.0526905	0.912376	20	0.5389488497142857
IBA57	cg01200585	1	rs10916277	-0.0361679	0.0187655	0.0539341	0.307474	20	0.5408514582633053
COX7B2	cg05330754	4	rs7683813	-0.20714	0.107329	0.0536124	0.0283217	15	0.5408514582633053
MRPS36	cg15556672	5	rs350094	-0.210219	0.10899	0.053756	0.374018	20	0.5408514582633053
MCCC2	cg13793354	5	rs13185852	0.120929	0.062732	0.0538924	0.0830685	20	0.5408514582633053
AKR1B10	cg12001930	7	rs706185	-0.128839	0.0667035	0.0534196	0.360574	20	0.5408514582633053
RECQL4	cg19996418	8	rs7387910	-0.164528	0.0853443	0.0538776	0.68718	20	0.5408514582633053
NT5DC3	cg06004033	12	rs954921	-0.0311196	0.0161268	0.0536468	0.187674	20	0.5408514582633053
IBA57	cg00419117	1	rs10916277	-0.0669946	0.034936300000000003	0.0551586	0.246789	20	0.5454914237569061
IBA57	cg24846680	1	rs10916277	-0.0664893	0.034669	0.0551321	0.268869	20	0.5454914237569061
VARS2	cg06879746	6	rs3130780	0.129417	0.0673623	0.0547055	0.171475	20	0.5454914237569061
COASY	cg12838546	17	rs2102240	0.202584	0.105566	0.0549808	0.353715	16	0.5454914237569061
SPG7	cg08362308	16	rs457372	0.0445984	0.0232782	0.0553801	1.176528e-4	20	0.5461728870523417
NFU1	cg11644052	2	rs373704295	0.0356451	0.0188034	0.0580037	0.599662	20	0.5522689856382978
BCL2L10	cg19114050	15	rs2231289	0.154826	0.0818788	0.0586361	0.00327465	20	0.5546216290237468
DCAKD	cg02853375	17	rs56360935	0.0806432	0.0426524	0.0586635	0.147462	20	0.5546216290237468
DCAKD	cg03716233	17	rs56360935	0.0814849	0.0431065	0.0587155	0.138883	20	0.5546216290237468
NSUN4	cg07811940	1	rs41293277	-0.195976	0.104023	0.0595703	0.234289	20	0.5546862228571429
NFU1	cg10354495	2	rs1138637	0.0559201	0.0296683	0.0594507	0.468457	20	0.5546862228571429
LAP3	cg07005078	4	rs12650220	0.0647296	0.03435	0.0595092	0.86446	20	0.5546862228571429
LAP3	cg10189774	4	rs12650220	0.0615758	0.0326639	0.0594116	0.795154	20	0.5546862228571429
LAP3	cg22109262	4	rs10008337	0.0850506	0.0451173	0.0594163	0.76351	20	0.5546862228571429
ATPSCKMT	cg11860091	5	rs2244729	-0.0517124	0.0274576	0.059652	0.137329	20	0.5546862228571429
MOCS1	cg09655253	6	rs2984440	0.0240478	0.0127927	0.0601347	0.593192	20	0.557615527131783
PET117	cg03351154	20	rs117714272	-0.0454999	0.0242182	0.0602786	0.74474	20	0.557615527131783
ALDH4A1	cg12461099	1	rs12084825	-0.184368	0.0982677	0.0606305	0.128898	20	0.5577944758974358
PCK2	cg23112188	14	rs4982856	0.0261113	0.0139218	0.0607138	0.107769	20	0.5577944758974358
ATP5F1D	cg07942932	19	rs59436472	0.114678	0.0611551	0.0607653	0.924605	13	0.5577944758974358
COMT	cg16834011	22	rs174673	-0.0684151	0.0365101	0.0609489	0.91705	20	0.5580489350383632
MRPS30	cg26618989	5	rs9292914	0.175462	0.0937208	0.0611814	0.478737	20	0.5587485913265307
MCCC1	cg05496383	3	rs7618801	-0.181239	0.0973371	0.0626074	0.631171	20	0.5703163180661578
PNKD	cg26786924	2	rs4672884	-0.0646038	0.0348333	0.0636453	0.405423	20	0.5728734889447237
PMPCA	cg13740078	9	rs4400499	-0.0493332	0.0265872	0.0635213	0.047579	20	0.5728734889447237
CS	cg26714650	12	rs2066808	0.037088	0.0199974	0.063648	0.929147	20	0.5728734889447237
AKAP1	cg26749844	17	rs3094441	-0.0350836	0.0189161	0.06364	0.101265	20	0.5728734889447237
MPV17L2	cg17782000	19	rs17683509	-0.0432684	0.0233334	0.0636882	0.395786	20	0.5728734889447237
METTL5	cg00081046	2	rs56121565	0.100944	0.0545444	0.0642165	0.788196	20	0.5747381224999999
HSD17B4	cg21878514	5	rs2457221	-0.149396	0.0807145	0.0641807	0.719485	20	0.5747381224999999
ALDH4A1	cg01366338	1	rs34503993	-0.1602	0.0869279	0.0653419	0.631884	20	0.5765846937799043
MUL1	cg26370078	1	rs112684754	-0.030529	0.0165434	0.0649815	0.00372019	20	0.5765846937799043
METAP1D	cg13468961	2	rs72877602	0.0688315	0.0374228	0.0658722	0.210829	20	0.5765846937799043
PNKD	cg22712983	2	rs897877	-0.0475712	0.0259893	0.0671875	0.355121	20	0.5765846937799043
MCCC2	cg21626163	5	rs12187886	0.0473823	0.0258832	0.0671571	0.0714165	20	0.5765846937799043
HSD17B4	cg11027879	5	rs2457221	0.16396	0.0891307	0.0658343	0.489951	20	0.5765846937799043
VARS2	cg04966294	6	rs3218806	0.0434088	0.023653	0.066471	0.0569613	20	0.5765846937799043
VARS2	cg07906263	6	rs2074508	-0.0234887	0.0128149	0.0668136	0.0872227	20	0.5765846937799043
CHCHD3	cg15373257	7	rs7783736	0.13552	0.0735392	0.0653541	0.0314357	20	0.5765846937799043
RDH14	cg26316697	12	rs2695788	-0.0744796	0.040643	0.0668722	0.741994	20	0.5765846937799043
NT5DC3	cg19312404	12	rs56403068	-0.139021	0.075625	0.0660193	0.261309	8	0.5765846937799043
TXNRD1	cg04787675	12	rs4964784	-0.159852	0.0867225	0.0652909	0.294484	20	0.5765846937799043
CLYBL	cg03261783	13	rs2038693	0.164184	0.0896981	0.0671889	0.0504634	20	0.5765846937799043
NAXD	cg05081263	13	rs72661645	0.0279033	0.0152309	0.0669489	0.101143	20	0.5765846937799043
RHOT2	cg08616681	16	rs2071830	0.0590229	0.0319434	0.0646408	0.261614	20	0.5765846937799043
POLRMT	cg15726557	19	rs2072122	-0.0632288	0.0344704	0.0666108	0.56511	18	0.5765846937799043
PISD	cg00611469	22	rs11703808	0.041117	0.0224742	0.0673219	0.666938	20	0.5765846937799043
TSPO	cg01678833	22	rs762959	-0.0911597	0.0494828	0.0654384	0.284012	20	0.5765846937799043
VARS2	cg26784891	6	rs2074510	0.0455358	0.0249244	0.0677062	0.0777376	20	0.5775630195238095
CS	cg24498746	12	rs2306694	0.107877	0.0590586	0.0677588	0.920975	20	0.5775630195238095
MRPS9	cg19569208	2	rs62153104	0.121196	0.0664545	0.068192	0.0113743	11	0.5798745391923991
CHCHD6	cg20381140	3	rs73209637	-0.0909101	0.0499325	0.0686587	0.639786	20	0.5824599767772511
COMT	cg10122187	22	rs13306278	0.0492751	0.0270976	0.0689982	0.283659	20	0.5839563971631205
BDH1	cg09610644	3	rs7620153	0.0365736	0.0201912	0.0700844	0.406104	20	0.5887490257611241
NAT8L	cg10432947	4	rs7690222	0.0447602	0.0247229	0.0702223	0.463023	20	0.5887490257611241
SLC25A21	cg14518555	14	rs12436157	0.078749	0.0434865	0.0701586	0.453928	8	0.5887490257611241
TSPO	cg25672027	22	rs3937387	0.116266	0.0641988	0.0701368	0.449111	20	0.5887490257611241
NAT8L	cg23855319	4	rs7690222	0.0532234	0.0294402	0.0706306	0.435569	20	0.5904715142191141
NAT8L	cg01854076	4	rs7690222	0.0555805	0.0307579	0.0707576	0.480553	20	0.5904715142191141
VWA8	cg25192226	13	rs76540001	0.164289	0.0910592	0.0712008	0.233087	20	0.5927883888372093
ACADM	cg14565881	1	rs79799650	-0.0720905	0.0401915	0.0728654	0.901932	20	0.5955550997722096
AGXT	cg18657700	2	rs11693280	0.054883	0.0305437	0.0723564	0.585512	20	0.5955550997722096
AGXT	cg16358738	2	rs11693280	0.0546091	0.0303884	0.0723295	0.826259	20	0.5955550997722096
VARS2	cg23528297	6	rs3218806	-0.113032	0.0629932	0.0727578	0.169989	13	0.5955550997722096
TOP1MT	cg01566544	8	rs755097	0.146797	0.0817514	0.0725508	0.68124	20	0.5955550997722096
COQ10A	cg26804944	12	rs57137641	0.133143	0.0742717	0.0730304	0.604764	20	0.5955550997722096
SPG7	cg02187348	16	rs4347629	0.0280786	0.0156598	0.072967	6.057272e-4	20	0.5955550997722096
COMT	cg13175282	22	rs174684	-0.116371	0.0649026	0.0729702	0.966309	14	0.5955550997722096
PISD	cg10537193	22	rs5753684	0.0650722	0.0362184	0.0723892	0.823494	20	0.5955550997722096
CS	cg26734620	12	rs1274490	-0.0901132	0.0503808	0.0736726	0.625466	20	0.5959845810383747
NAXD	cg20247853	13	rs28384426	-0.0650073	0.0363461	0.0736852	0.190319	20	0.5959845810383747
SPG7	cg02034447	16	rs4347629	0.0427803	0.0239051	0.0735207	7.014762e-4	20	0.5959845810383747
ATP5F1A	cg23376861	18	rs72903449	-0.200625	0.112196	0.0737489	0.178937	5	0.5959845810383747
MSRB3	cg14571669	12	rs371702623	-0.0408629	0.0229324	0.0747674	NA	NA	0.5961412810690423
NDUFA12	cg27129363	12	rs7295799	0.139844	0.0784152	0.0745241	0.849881	20	0.5961412810690423
SPG7	cg16475925	16	rs4347629	0.0658029	0.0369215	0.0747109	8.453138e-4	20	0.5961412810690423
SPG7	cg03286774	16	rs9931446	-0.0503611	0.0282051	0.0741746	3.767867e-4	20	0.5961412810690423
SPG7	cg10091053	16	rs7193472	-0.0564854	0.0316927	0.0747031	0.0012633570000000001	20	0.5961412810690423
TSPO	cg20390150	22	rs762959	0.167188	0.0937466	0.0745207	0.173408	14	0.5961412810690423
MTX3	cg05666511	5	rs405878	0.179584	0.100923	0.0751697	0.678332	13	0.5966905068736141
PCK2	cg10264529	14	rs4982856	0.179552	0.10087	0.0750699	0.181318	10	0.5966905068736141
RDH14	cg02705573	12	rs2066818	0.0822375	0.0462696	0.0755096	0.974654	20	0.5980626026548673
OGDHL	cg16139068	10	rs61846889	-0.105172	0.0592122	0.0757035	0.466631	17	0.5982751377483444
MRPS27	cg15913645	5	rs7730260	0.0609459	0.0344026	0.0764698	0.80296	18	0.6016747063736264
POLRMT	cg17367901	19	rs14155	0.0402005	0.0226889	0.0764249	0.639822	20	0.6016747063736264
COMT	cg08730070	22	rs13306278	0.153117	0.0864963	0.0766912	0.392847	17	0.6020928789473684
PNKD	cg15100426	2	rs147948829	-0.073889	0.041977	0.0783699	0.50856	20	0.6044195397894737
SLC25A38	cg20180092	3	rs67000793	0.0835022	0.0476301	0.0795785	0.839745	20	0.6044195397894737
FASTK	cg06807926	7	rs34104727	-0.0748222	0.0425937	0.0789778	0.0608124	20	0.6044195397894737
LETM2	cg20791178	8	rs11998709	-0.0968703	0.0549679	0.0780176	0.409061	13	0.6044195397894737
DECR1	cg27040700	8	rs1805841	-0.0571241	0.0326076	0.0797971	0.187154	20	0.6044195397894737
OGDHL	cg12503575	10	rs61846889	0.135344	0.0769595	0.0786382	0.953399	14	0.6044195397894737
SUPV3L1	cg01071279	10	rs10997980	0.138205	0.0787259	0.0791708	0.421946	20	0.6044195397894737
TXNRD1	cg21081852	12	rs10778323	0.162644	0.0924262	0.0784552	0.983471	20	0.6044195397894737
PCCA	cg13731800	13	rs837285	0.0419995	0.0239818	0.0798928	0.353824	20	0.6044195397894737
ACSF3	cg06245181	16	rs8050311	-0.0789055	0.0447491	0.0778522	0.0107697	20	0.6044195397894737
SPG7	cg07452625	16	rs4785691	-0.0375076	0.0212599	0.0776909	6.378213e-4	20	0.6044195397894737
SLC25A39	cg25269247	17	rs8079946	-0.0853384	0.0487732	0.0801703	0.673743	20	0.6044195397894737
PMAIP1	cg11957475	18	rs4349252	0.0436721	0.0249562	0.0801273	0.0659921	20	0.6044195397894737
PMAIP1	cg22549408	18	rs4349252	0.0374753	0.0213958	0.0798559	0.031851	20	0.6044195397894737
PMAIP1	cg05157251	18	rs4349252	0.0387729	0.0221407	0.07991	0.188512	20	0.6044195397894737
LONP1	cg00032366	19	rs35335072	-0.0927945	0.0529965	0.0799535	0.196927	20	0.6044195397894737
SPHK2	cg02821871	19	rs12608448	0.113	0.064588	0.0801953	0.990974	3	0.6044195397894737
TSPO	cg13160331	22	rs3937387	-0.177541	0.100798	0.0781786	0.298444	20	0.6044195397894737
SAMM50	cg03512692	22	rs6006607	0.122629	0.0700074	0.0798328	0.947945	13	0.6044195397894737
MRPS36	cg21172538	5	rs648489	-0.169799	0.0971715	0.0805647	0.228569	20	0.6045421704781705
OGDHL	cg23873338	10	rs61846889	-0.155296	0.0889861	0.080955	0.974855	7	0.6045421704781705
OGDHL	cg22635008	10	rs61846889	0.15331	0.0877804	0.0807221	0.815595	9	0.6045421704781705
NAXD	cg01636873	13	rs28384426	0.1459	0.0834477	0.0803943	0.167232	20	0.6045421704781705
ACSF3	cg05671576	16	rs8050311	0.116341	0.0667106	0.0811648	0.0301428	20	0.6045421704781705
SPG7	cg05671791	16	rs3809641	0.0767594	0.0440229	0.0812248	0.00152859	20	0.6045421704781705
SLC25A38	cg12386437	3	rs870843	-0.139703	0.0803048	0.0819186	0.801777	20	0.605686436400818
MOCS1	cg10791278	6	rs2984437	0.167034	0.0962348	0.0826182	0.428305	20	0.605686436400818
ADHFE1	cg20912169	8	rs77935578	-0.0408154	0.0235022	0.0824461	0.787674	20	0.605686436400818
CYC1	cg18809841	8	rs7017102	-0.195979	0.112942	0.0827026	0.473007	9	0.605686436400818
COQ10A	cg11829390	12	rs57367440	0.181088	0.104193	0.082209	0.677893	20	0.605686436400818
RDH14	cg05507832	12	rs11575234	-0.174151	0.0999984	0.0815895	0.667843	11	0.605686436400818
NAXD	cg00023464	13	rs78587540	0.038759	0.0223307	0.0826197	0.817451	20	0.605686436400818
SPG7	cg04002220	16	rs3751687	-0.0425189	0.0245059	0.082732	0.00128772	20	0.605686436400818
ADHFE1	cg08490624	8	rs79111847	-0.0412882	0.0238223	0.0830646	0.785577	20	0.6059435235772358
OGDHL	cg13787987	10	rs61846889	0.171263	0.0988823	0.0832749	0.934515	8	0.6059435235772358
SPG7	cg02207944	16	rs3751687	-0.0519126	0.0299653	0.083198	5.921422e-4	20	0.6059435235772358
GRPEL1	cg03567896	4	rs4689589	-0.0632885	0.0366563	0.0842512	0.324032	20	0.6093320557575758
COX19	cg22126965	7	rs10272099	-0.139768	0.080874	0.0839497	0.729367	20	0.6093320557575758
SPHK2	cg17865555	19	rs7255644	0.0958441	0.0554973	0.0841667	0.982721	4	0.6093320557575758
SPG7	cg06297023	16	rs2056310	0.162421	0.0941365	0.0844599	2.38015e-4	18	0.6096095455645162
ECHDC3	cg18832655	10	rs61739577	-0.080011	0.0464547	0.0850073	0.477252	20	0.6110965108433735
CPT1A	cg10098373	11	rs3019590	0.0366152	0.0212539	0.0849329	0.473707	20	0.6110965108433735
MTIF3	cg26772116	13	rs1746070	0.0214889	0.0124942	0.0854483	0.395422	20	0.6130356845691383
CCDC127	cg19858280	5	rs35107161	0.11123	0.0648997	0.086552	0.388434	20	0.6184755836327345
AK4	cg06994324	1	rs184023094	-0.112608	0.0657731	0.0868853	0.334507	11	0.6191395057654075
NDUFA10	cg12807937	2	rs6709170	-0.0404391	0.023628	0.0869908	0.579658	20	0.6191395057654075
NFU1	cg03375371	2	rs10221683	0.0468107	0.0273971	0.0875251	0.65772	20	0.6208993667318982
CHDH	cg04071104	3	rs45616236	-0.166865	0.0979448	0.0884432	0.923424	17	0.6208993667318982
MRPS36	cg06008617	5	rs100192	0.0985737	0.0578928	0.0886256	0.075423	20	0.6208993667318982
HSD17B4	cg17593721	5	rs25640	-0.110937	0.0651251	0.0884858	0.314708	20	0.6208993667318982
HIBADH	cg01065605	7	rs6971813	0.169168	0.099031	0.0875924	0.156175	20	0.6208993667318982
BCL2L10	cg14540387	15	rs11632093	0.134544	0.0788377	0.0878975	0.183165	20	0.6208993667318982
SPG7	cg03169557	16	rs2434870	-0.0287633	0.0168731	0.0882544	6.658141e-4	20	0.6208993667318982
SPG7	cg00750074	16	rs12928752	-0.0338661	0.0198874	0.0885885	3.569874e-4	20	0.6208993667318982
ACOD1	cg03411727	2	rs141159520	-0.063558	0.0374268	0.0894707	0.0977939	20	0.6240116910505837
NDUFA10	cg05023192	2	rs10153593	-0.0176578	0.0104019	0.0895927	0.552161	20	0.6240116910505837
NAXD	cg07595035	13	rs2277423	0.0684523	0.0402951	0.0893614	0.739695	20	0.6240116910505837
HIBADH	cg04336659	7	rs6969207	-0.0245219	0.0144556	0.0898182	0.0021383	20	0.6243672236893204
FHIT	cg16806041	3	rs17061767	0.286219	0.16905800000000001	0.0904507	0.0383108	8	0.6254735953757226
SDHAF2	cg23618595	11	rs2924446	0.152078	0.0897506	0.0901789	0.894743	20	0.6254735953757226
SPG7	cg02244288	16	rs57505611	-0.0419705	0.0248076	0.0906762	8.666921e-5	20	0.6254735953757226
SPG7	cg08897854	16	rs3751687	0.130805	0.0773148	0.0906757	0.00137819	20	0.6254735953757226
ACOD1	cg01051318	2	rs77886733	-0.0967037	0.0574265	0.09219	0.134689	20	0.6264751840909091
ACOD1	cg18174402	2	rs77886733	-0.0901691	0.053454	0.0916316	0.0922329	20	0.6264751840909091
CASP8	cg26842802	2	rs6754084	0.125205	0.074391	0.0923626	0.541122	20	0.6264751840909091
HSD17B4	cg04473621	5	rs457106	-0.118591	0.0702346	0.0913169	0.589558	20	0.6264751840909091
TOMM6	cg06487442	6	rs6939597	-0.100475	0.0597039	0.0923963	0.00102358	20	0.6264751840909091
ECHDC3	cg17990569	10	rs61844892	0.0593298	0.0352274	0.0921445	0.133947	20	0.6264751840909091
ECHDC3	cg07469647	10	rs61844892	0.0620322	0.0368524	0.0923242	0.168483	20	0.6264751840909091
MSRB2	cg17431739	10	rs61849887	0.0579163	0.034317	0.0914716	0.493371	20	0.6264751840909091
MCU	cg18708233	10	rs3009557	-0.0895347	0.0529895	0.0910915	0.817019	20	0.6264751840909091
ACOT7	cg14992217	1	rs2235693	-0.0904831	0.0551881	0.101101	0.882808	20	0.6265301927710843
ATP5IF1	cg07318049	1	rs3753863	0.111879	0.0673376	0.0966203	0.183496	20	0.6265301927710843
PARS2	cg00156991	1	rs2240396	0.0323495	0.0195002	0.0971297	0.100124	20	0.6265301927710843
PYCR2	cg06939851	1	rs77157663	0.0464848	0.0283336	0.100875	0.0370646	20	0.6265301927710843
COQ8A	cg13088465	1	rs199855183	0.0395781	0.0239264	0.0980949	0.0157125	20	0.6265301927710843
SFXN5	cg05539622	2	rs6722578	0.0574969	0.0344599	0.0952136	NA	NA	0.6265301927710843
MTHFD2	cg20694147	2	rs10191890	0.164523	0.100517	0.10168	0.0883791	9	0.6265301927710843
MRPL53	cg03469617	2	rs6722578	0.0751024	0.0458124	0.101141	NA	NA	0.6265301927710843
CASP8	cg25073137	2	rs41369551	-0.0932122	0.0566144	0.0996732	0.293067	3	0.6265301927710843
UQCRC1	cg03536664	3	rs9166	-0.054575	0.0325366	0.0934756	0.131462	20	0.6265301927710843
QDPR	cg24656529	4	rs2597764	0.149897	0.0893299	0.0933445	0.32656	20	0.6265301927710843
COX18	cg06769423	4	rs1052080	0.0361965	0.0216945	0.0952229	0.899863	20	0.6265301927710843
C5orf63	cg05001932	5	rs4836300	-0.156274	0.0942037	0.0971366	0.326395	15	0.6265301927710843
PRKN	cg15339075	6	rs6455782	0.152275	0.0918382	0.097302	0.741278	14	0.6265301927710843
COX19	cg09125316	7	rs7811207	-0.0680496	0.0412719	0.0991862	0.516477	20	0.6265301927710843
TOMM7	cg11367502	7	rs67445721	0.0317858	0.0191423	0.0968132	0.381568	20	0.6265301927710843
TOMM7	cg13679077	7	rs67445721	0.0416557	0.0251312	0.097413	0.372585	20	0.6265301927710843
HIBADH	cg11724147	7	rs34578407	-0.0836549	0.0508685	0.100066	0.00102789	20	0.6265301927710843
CHCHD2	cg22383121	7	rs2908545	0.0243043	0.0146969	0.0981877	0.741487	20	0.6265301927710843
CHCHD2	cg25408620	7	rs6945795	0.038655	0.0235132	0.100182	0.796315	20	0.6265301927710843
CHCHD2	cg14936778	7	rs7783339	-0.114219	0.0697335	0.101436	0.930095	20	0.6265301927710843
STYXL1	cg09335715	7	rs11971800	0.0637146	0.0384976	0.0979186	0.546114	20	0.6265301927710843
FIS1	cg17825709	7	rs371349457	-0.117171	0.070768	0.0977812	0.241721	20	0.6265301927710843
ADHFE1	cg05850205	8	rs10957374	0.116491	0.0708879	0.100319	0.951585	20	0.6265301927710843
OXR1	cg12106855	8	rs2123542	0.149315	0.0908093	0.100121	0.618791	11	0.6265301927710843
TOP1MT	cg24789335	8	rs7829405	0.0570964	0.0340864	0.0939247	0.629158	20	0.6265301927710843
TOP1MT	cg00139947	8	rs7015233	0.0370479	0.0224966	0.0995941	0.464621	20	0.6265301927710843
NDUFB8	cg27072683	10	rs10883511	-0.0557196	0.0334244	0.095508	0.950103	20	0.6265301927710843
NDUFB8	cg17328514	10	rs10883510	-0.0599449	0.035683	0.0929709	0.748865	20	0.6265301927710843
COQ6	cg14380426	14	rs190138735	-0.197108	0.119408	0.0987997	0.323652	7	0.6265301927710843
DGLUCY	cg06907680	14	rs10141479	-0.0610536	0.0372645	0.101341	0.824534	20	0.6265301927710843
ETFA	cg22467129	15	rs2456031	-0.0276806	0.0167846	0.0991144	0.0870256	20	0.6265301927710843
ETFA	cg26408565	15	rs2456031	-0.0253777	0.015383	0.0989986	0.0637699	20	0.6265301927710843
POLG	cg22187094	15	rs2238296	-0.14562	0.0870836	0.0944887	0.274715	20	0.6265301927710843
COQ7	cg06607696	16	rs7185466	-0.183145	0.110749	0.0981898	0.0184482	10	0.6265301927710843
KARS1	cg09142647	16	rs16941533	0.0588721	0.0354469	0.0967428	0.683192	20	0.6265301927710843
SPG7	cg16428612	16	rs62070327	-0.0832844	0.0504156	0.0985435	0.00263781	20	0.6265301927710843
SPG7	cg07474682	16	rs4505322	-0.0548561	0.0329774	0.0962235	0.00128774	20	0.6265301927710843
SPG7	cg02627286	16	rs3803679	0.0487534	0.0293754	0.0969817	0.00109981	20	0.6265301927710843
SPG7	cg27136755	16	rs6500424	-0.0784992	0.0470783	0.0954312	0.00145713	20	0.6265301927710843
NAGS	cg24976131	17	rs228774	0.160133	0.0957393	0.0944074	0.150905	20	0.6265301927710843
DCAKD	cg12223258	17	rs59246405	-0.103434	0.0628751	0.0999553	0.220419	20	0.6265301927710843
SLC25A52	cg26489251	18	rs10468903	-0.161575	0.0974636	0.0973576	0.655847	20	0.6265301927710843
BCL2	cg08223235	18	rs3810027	0.0542414	0.032578	0.095919	0.961084	20	0.6265301927710843
BCL2	cg23756272	18	rs3810027	-0.113235	0.0691624	0.101582	0.90234	12	0.6265301927710843
TIMM44	cg22063685	19	rs60941879	-0.113861	0.0689632	0.0987306	0.635122	20	0.6265301927710843
SPHK2	cg21519787	19	rs7255644	0.155816	0.0929481	0.0936643	NA	NA	0.6265301927710843
DNAJC28	cg00530929	21	rs4817580	-0.0609195	0.0371202	0.100768	0.723993	20	0.6265301927710843
SLC25A18	cg27612019	22	rs695715	-0.169281	0.102219	0.0977097	0.869735	9	0.6265301927710843
SLC25A18	cg02242734	22	rs695715	-0.153801	0.0921451	0.0950947	0.943559	10	0.6265301927710843
COMT	cg18731680	22	rs73150820	-0.165339	0.100948	0.101451	0.664207	20	0.6265301927710843
COMT	cg19930203	22	rs165849	0.121873	0.0726612	0.0934886	0.329035	20	0.6265301927710843
SAMM50	cg03373887	22	rs3827386	0.0741667	0.0443787	0.0946774	0.769355	20	0.6265301927710843
TOP1MT	cg08170427	8	rs3889655	0.0549594	0.0336024	0.101928	0.422855	20	0.6269785635738832
SPG7	cg06640241	16	rs57654699	0.0250854	0.0153811	0.102908	2.850219e-4	20	0.6319209674099485
PDE2A	cg14531782	11	rs7952279	0.0803299	0.0493211	0.103374	0.238889	20	0.6336826427350426
NT5M	cg18850434	17	rs7211243	0.0579231	0.0355817	0.103549	0.44567	20	0.6336826427350426
MRPL35	cg26818645	2	rs11127017	-0.0793274	0.0487666	0.103806	0.0499856	20	0.6341731740614334
MTFP1	cg03296761	22	rs11089447	-0.113327	0.0699215	0.105067	0.156244	20	0.6407846269165247
C6orf136	cg13016528	6	rs28360036	0.497114	0.307142	0.105552	0.0507293	20	0.6426471394557823
OGDH	cg07408740	7	rs3801399	0.0882736	0.0545981	0.105924	0.203907	20	0.6438177181663837
OPA1	cg23144852	3	rs6793945	0.0563927	0.0349204	0.106333	0.362169	20	0.6441183248730965
ATP5F1A	cg03116030	18	rs4257298	0.0644756	0.0399131	0.106224	0.79726	20	0.6441183248730965
FIS1	cg18158419	7	rs184781527	-0.0424519	0.0263655	0.107369	0.78082	20	0.649293472972973
PYCR2	cg06086141	1	rs77157663	0.0932878	0.0580175	0.107851	0.0454634	11	0.6511090286677909
NDUFS5	cg14656441	1	rs10888639	-0.0356009	0.0221677	0.108278	0.384109	20	0.6523512100840336
LDHD	cg03743982	16	rs9927029	-0.124809	0.0777468	0.108422	0.0561738	20	0.6523512100840336
IDH3B	cg04788806	20	rs2235954	0.0882596	0.0550314	0.108757	0.304233	20	0.6532731140939597
LAP3	cg16339924	4	rs6449315	0.0336367	0.0209853	0.108963	0.839067	20	0.653412365159129
PINK1	cg24455365	1	rs1892345	-0.0446634	0.0284835	0.11687	0.0025247	20	0.6537670171073094
NDUFS5	cg23093580	1	rs2889683	-0.0727292	0.0461054	0.114691	0.713537	20	0.6537670171073094
OMA1	cg10500911	1	rs370106331	0.0451896	0.028714	0.115538	0.956494	20	0.6537670171073094
NDUFA10	cg26363272	2	rs4149544	0.0303841	0.0191407	0.112421	0.69324	20	0.6537670171073094
NDUFA10	cg01812947	2	rs4149544	0.0297219	0.018722	0.112391	0.696989	20	0.6537670171073094
BOK	cg24828208	2	rs12695002	0.125516	0.0790962	0.112541	0.596079	20	0.6537670171073094
NME6	cg08146865	3	rs13060020	0.0191932	0.0120233	0.110415	0.0101805	20	0.6537670171073094
NME6	cg04625862	3	rs13060020	-0.0489924	0.0307784	0.111434	0.0130528	20	0.6537670171073094
NME6	cg11946769	3	rs13060020	-0.0411834	0.0258459	0.111066	0.00429985	20	0.6537670171073094
PDE12	cg02857273	3	rs74327613	0.143066	0.0909375	0.115666	0.505665	20	0.6537670171073094
COX7B2	cg26636590	4	rs2055942	-0.183493	0.117042	0.116939	0.305463	17	0.6537670171073094
SFXN1	cg07293947	5	rs267384	-0.0751474	0.0478521	0.11632	0.770038	20	0.6537670171073094
PRKN	cg16611696	6	rs9458255	-0.118821	0.0744634	0.110556	0.376188	5	0.6537670171073094
HIBADH	cg00453374	7	rs12155171	-0.0222642	0.014035	0.112664	9.302052e-4	20	0.6537670171073094
MDH2	cg12583325	7	rs4732516	-0.162796	0.103432	0.115499	0.134235	11	0.6537670171073094
SLC25A37	cg03084648	8	rs2928682	0.144664	0.0912921	0.11305	0.0434364	15	0.6537670171073094
TMEM70	cg01041367	8	rs16938752	0.0759461	0.0482363	0.115381	0.556372	20	0.6537670171073094
TMEM70	cg09969748	8	rs10504553	-0.0537722	0.0337603	0.111213	0.294928	20	0.6537670171073094
TOP1MT	cg02086839	8	rs2272635	0.0296106	0.0185682	0.110781	0.455253	20	0.6537670171073094
TOP1MT	cg13394182	8	rs2272635	0.0265803	0.0166611	0.110635	0.439946	20	0.6537670171073094
TOP1MT	cg14594859	8	rs11544484	-0.0563676	0.0352807	0.110112	0.443036	20	0.6537670171073094
TOP1MT	cg14425468	8	rs2980260	-0.0607674	0.0384135	0.113666	0.858073	20	0.6537670171073094
CYC1	cg06495924	8	rs11546144	-0.0505745	0.031975	0.113721	0.101568	20	0.6537670171073094
CYC1	cg10901841	8	rs11546144	-0.0682485	0.0432752	0.114777	0.261591	20	0.6537670171073094
PHYH	cg19018267	10	rs10796054	0.0318797	0.0201271	0.113212	0.323205	20	0.6537670171073094
MSRB2	cg07834396	10	rs1975958	-0.0401498	0.0253706	0.113528	0.459832	20	0.6537670171073094
IDE	cg18197594	10	rs11187079	-0.0534783	0.034085	0.116655	0.578079	20	0.6537670171073094
PDE2A	cg04538289	11	rs2365774	0.0539214	0.0340789	0.113593	0.152272	20	0.6537670171073094
MRPS35	cg16533146	12	rs35320030	0.0248178	0.0157451	0.114974	0.519497	20	0.6537670171073094
NT5DC3	cg21863207	12	rs1805214	0.0309113	0.0197291	0.117165	0.10905	20	0.6537670171073094
CLYBL	cg10972431	13	rs9554624	0.0855584	0.0540826	0.113651	0.111213	20	0.6537670171073094
CLYBL	cg03041920	13	rs9554617	-0.154336	0.0981953	0.116015	0.583362	15	0.6537670171073094
NAXD	cg17279912	13	rs440771	0.0216396	0.0137766	0.11624	0.697891	20	0.6537670171073094
NAXD	cg13233929	13	rs440771	0.0313518	0.0199853	0.116708	0.743181	20	0.6537670171073094
NAXD	cg03869874	13	rs440771	0.0247748	0.0157798	0.116407	0.480954	20	0.6537670171073094
NAXD	cg21368354	13	rs440771	0.0214759	0.013672	0.116229	0.51196	20	0.6537670171073094
NAXD	cg27075939	13	rs440771	0.0362915	0.0231545	0.11703	0.701229	20	0.6537670171073094
NAXD	cg11955762	13	rs330546	0.0501512	0.0320315	0.117422	0.589828	20	0.6537670171073094
NAXD	cg20212336	13	rs440771	0.0375676	0.0239743	0.117115	0.661695	20	0.6537670171073094
DGLUCY	cg15442728	14	rs28751095	-0.0721559	0.0451788	0.11024	0.689476	20	0.6537670171073094
DGLUCY	cg12563839	14	rs10138590	-0.131778	0.082445	0.109961	0.803903	14	0.6537670171073094
RHOT2	cg05220042	16	rs11865690	-0.0770134	0.0490035	0.116046	0.692174	20	0.6537670171073094
MIEF2	cg21906911	17	rs62072544	0.0613481	0.0385332	0.111366	0.644685	20	0.6537670171073094
MRPL34	cg02403349	19	rs8100232	0.0212305	0.0134355	0.114065	0.00137745	20	0.6537670171073094
GTPBP3	cg09793057	19	rs117419016	-0.121266	0.0774036	0.117192	0.174584	7	0.6537670171073094
SLC25A42	cg10665321	19	rs4808913	-0.0628586	0.0401475	0.117421	0.315394	20	0.6537670171073094
ATP5F1D	cg23470520	19	rs2074513	0.159735	0.102078	0.117621	0.983814	9	0.6538553136645963
PYCR2	cg20334115	1	rs10915901	0.0517492	0.0332965	0.120138	0.0376513	20	0.6559995274390243
NDUFA10	cg16863673	2	rs878925	0.12319	0.0790667	0.119222	0.730144	12	0.6559995274390243
IDE	cg18909516	10	rs3758505	0.0737925	0.0474457	0.119874	0.678385	20	0.6559995274390243
ACADS	cg06196801	12	rs11065231	0.0382642	0.0246015	0.11986	0.209875	20	0.6559995274390243
ACADS	cg09813248	12	rs11065231	0.0435747	0.0280353	0.120118	0.204501	20	0.6559995274390243
ACADS	cg06793505	12	rs11065231	0.0379903	0.0244246	0.119849	0.208267	20	0.6559995274390243
CLYBL	cg02168723	13	rs1111867	-0.0911176	0.0583885	0.118632	0.090561	20	0.6559995274390243
PDPR	cg03181373	16	rs72785089	-0.126679	0.0815035	0.120118	0.38632	20	0.6559995274390243
LDHD	cg07320140	16	rs9936922	-0.100177	0.0644677	0.120206	0.0535291	20	0.6559995274390243
GTPBP3	cg24720006	19	rs117419016	-0.142817	0.091675	0.119265	0.336985	5	0.6559995274390243
ETFB	cg10219093	19	rs3786625	0.0782406	0.050312	0.11992	0.447128	20	0.6559995274390243
BIK	cg20550677	22	rs4988364	-0.129762	0.0831809	0.118759	0.0641262	15	0.6559995274390243
CPS1	cg11926456	2	rs13396294	0.118235	0.076628	0.122836	0.607577	20	0.6571823348017621
MTERF4	cg03477904	2	rs2240540	-0.0577149	0.0374609	0.123397	0.754056	20	0.6571823348017621
MTERF4	cg03667591	2	rs2240540	-0.0619435	0.0402513	0.123824	0.719924	20	0.6571823348017621
DTYMK	cg15734942	2	rs7558942	-0.0934099	0.0608212	0.124585	0.201914	18	0.6571823348017621
NEU4	cg20791593	2	rs34232095	0.0493309	0.0318853	0.12183	0.899356	20	0.6571823348017621
NEU4	cg10553596	2	rs34232095	0.0397178	0.0256383	0.121343	0.924733	20	0.6571823348017621
TRMT10C	cg16704346	3	rs116271042	0.06361	0.0412002	0.122606	0.10869	20	0.6571823348017621
GATB	cg17272838	4	rs10032365	-0.113879	0.0742028	0.124858	0.961027	20	0.6571823348017621
HIBADH	cg21874514	7	rs12155171	0.119365	0.0772443	0.122276	1.53803e-4	20	0.6571823348017621
SND1	cg22171145	7	rs759843	0.056815	0.0369482	0.124123	0.881416	20	0.6571823348017621
PDSS1	cg24343755	10	rs2477283	-0.0285309	0.0184185	0.121374	0.00692766	20	0.6571823348017621
NLRX1	cg03029752	11	rs76626869	-0.104172	0.0676764	0.123739	0.881009	12	0.6571823348017621
CLYBL	cg02509730	13	rs4771338	-0.112663	0.072937	0.12243	0.230557	20	0.6571823348017621
NAXD	cg11402700	13	rs41275128	0.0208957	0.0135581	0.123268	0.75569	20	0.6571823348017621
NAXD	cg07007778	13	rs330569	0.0776906	0.0506372	0.124966	0.772448	20	0.6571823348017621
NAXD	cg23795623	13	rs330569	0.0756304	0.0492421	0.124566	0.712962	20	0.6571823348017621
METTL17	cg02113971	14	rs2783781	0.105531	0.0686956	0.124486	0.992761	20	0.6571823348017621
OXA1L	cg15862452	14	rs2284992	0.0917503	0.059527	0.123238	0.229791	20	0.6571823348017621
NME4	cg06829266	16	rs763151	0.0775269	0.0500005	0.121016	0.44616	20	0.6571823348017621
PDPR	cg07381228	16	rs547486672	-0.125201	0.0810962	0.122624	0.0906269	20	0.6571823348017621
ACSF3	cg01134309	16	rs6500534	-0.0421117	0.027177	0.121254	0.0931272	20	0.6571823348017621
SLC25A23	cg02861527	19	rs12986054	0.113249	0.0734679	0.123201	0.100055	13	0.6571823348017621
GTPBP3	cg02904529	19	rs117419016	-0.155772	0.100398	0.120771	0.607666	4	0.6571823348017621
BIK	cg26453588	22	rs12168319	-0.0461101	0.0300187	0.124527	0.0642281	20	0.6571823348017621
BIK	cg04042468	22	rs12168319	-0.0551985	0.0359817	0.125011	0.0718995	20	0.6571823348017621
MRPL38	cg05611719	17	rs11077798	0.0939286	0.0612619	0.125219	0.0872396	20	0.657309521994135
ATAD3B	cg03742705	1	rs180735117	0.0775015	0.0507456	0.126698	0.296324	20	0.6596526705370102
ACADS	cg00293381	12	rs55730005	0.0703562	0.0460984	0.126955	0.147181	20	0.6596526705370102
NAXD	cg03374922	13	rs41275128	0.0657406	0.0430588	0.12682	0.385288	20	0.6596526705370102
COQ9	cg08293930	16	rs223898	0.131381	0.0859907	0.126549	0.388398	20	0.6596526705370102
BCL2	cg12459502	18	rs6567331	-0.122782	0.0804449	0.126938	0.767454	14	0.6596526705370102
ZADH2	cg16353800	18	rs1866730	-0.028128	0.0184206	0.126765	0.456937	20	0.6596526705370102
CPT1C	cg19471591	19	rs721885	0.109066	0.0713087	0.126141	0.285777	11	0.6596526705370102
ACOT7	cg13549940	1	rs61763896	-0.0356472	0.0234409	0.128329	0.913166	20	0.6600835890804598
ACOT11	cg01802772	1	rs299872	-0.0182834	0.0120092	0.127898	0.781436	20	0.6600835890804598
CHCHD2	cg21096502	7	rs111791854	0.0435057	0.0285431	0.127456	0.998572	20	0.6600835890804598
SND1	cg07304760	7	rs13246286	0.0180703	0.0118776	0.128164	0.828634	20	0.6600835890804598
MACROD1	cg16519399	11	rs11231691	0.0750477	0.0493405	0.128256	0.816156	20	0.6600835890804598
POLG	cg24365117	15	rs2302084	-0.0239431	0.0157105	0.127503	0.101845	20	0.6600835890804598
BIK	cg10513709	22	rs12168319	-0.0905188	0.0594223	0.12768	0.0892668	20	0.6600835890804598
ACOT7	cg00821310	1	rs2871614	0.157786	0.104179	0.129881	0.426917	20	0.6604701114206128
SLC25A33	cg13688474	1	rs7416579	-0.103235	0.0685183	0.131892	0.875309	19	0.6604701114206128
HMGCS2	cg24482350	1	rs3790693	0.0511663	0.0338357	0.130483	0.421009	20	0.6604701114206128
NFU1	cg20547295	2	rs9309428	0.0510232	0.0338162	0.13134	0.929293	20	0.6604701114206128
TRMT10C	cg03584693	3	rs116271042	0.137261	0.090446	0.129114	0.108258	20	0.6604701114206128
OPA1	cg14651650	3	rs9846650	0.103158	0.0685076	0.13212	0.659938	20	0.6604701114206128
LAP3	cg00598235	4	rs9998130	0.0485435	0.0320904	0.130353	0.803258	20	0.6604701114206128
SND1	cg00315936	7	rs759843	-0.132362	0.0879148	0.132177	0.824452	20	0.6604701114206128
CPT1A	cg15211864	11	rs150450796	-0.177953	0.11794	0.131339	0.168034	18	0.6604701114206128
ACAT1	cg04180462	11	rs612706	-0.0626213	0.0413476	0.129897	0.290307	20	0.6604701114206128
NAXD	cg21897880	13	rs330569	-0.111721	0.0738848	0.130508	0.460911	20	0.6604701114206128
CYP11A1	cg00615746	15	rs16968478	-0.0487188	0.0323442	0.132	0.933714	20	0.6604701114206128
ACSF3	cg09427016	16	rs36099289	0.0402112	0.0266262	0.130989	0.0477404	20	0.6604701114206128
ACSF3	cg27424853	16	rs36099289	0.0298264	0.0197266	0.130537	0.0594545	20	0.6604701114206128
NDUFA11	cg03715305	19	rs35952442	-0.161343	0.107243	0.132463	0.3491	17	0.6604701114206128
SLC25A42	cg02595575	19	rs2107263	-0.0715669	0.0475015	0.131907	0.34679	20	0.6604701114206128
DMAC2	cg08639244	19	rs284658	-0.0642597	0.0427119	0.132455	0.0514078	16	0.6604701114206128
CPT1C	cg24201033	19	rs61189653	-0.0279248	0.0185337	0.131887	0.0440767	20	0.6604701114206128
CPT1C	cg14318858	19	rs61189653	-0.0260162	0.0172576	0.131677	0.0390649	20	0.6604701114206128
BIK	cg09263116	22	rs5751435	-0.0516862	0.0342901	0.131728	0.0784713	20	0.6604701114206128
BIK	cg01341487	22	rs5751435	-0.0436324	0.0289155	0.131308	0.0718747	20	0.6604701114206128
BIK	cg08954856	22	rs12168319	-0.121508	0.0804897	0.131142	0.105347	20	0.6604701114206128
ARF5	cg15802323	7	rs56387993	-0.0954737	0.0637229	0.134064	0.318279	20	0.6665979888888889
CYB5B	cg04406620	16	rs246137	0.0751525	0.0501405	0.133915	0.235816	20	0.6665979888888889
NEU4	cg03372905	2	rs760133	0.0330825	0.0221242	0.134835	0.820504	20	0.6676482130013832
FHIT	cg23222057	3	rs1905864	-0.136436	0.0911984	0.134645	0.433725	10	0.6676482130013832
SPRYD4	cg26547506	12	rs138855722	0.170095	0.113726	0.134742	0.171178	20	0.6676482130013832
PDK1	cg04033559	2	rs11904158	0.0181061	0.0121354	0.135697	0.873565	20	0.6691379972451791
TOP1MT	cg25642069	8	rs72701716	-0.0880297	0.0589814	0.135568	0.461766	20	0.6691379972451791
BCKDHA	cg23083936	19	rs284651	0.0825688	0.0553315	0.135632	0.127377	15	0.6691379972451791
ACSL1	cg27571769	4	rs7680850	0.0923566	0.0619375	0.135928	0.85947	20	0.6693580660247593
CPT1A	cg19417588	11	rs150450796	-0.233338	0.156774	0.136652	0.249867	12	0.6716261700960219
CYP24A1	cg12978433	20	rs536169079	-0.133138	0.0894776	0.136764	0.0213128	16	0.6716261700960219
VPS13D	cg03208707	1	rs78900734	-0.0947109	0.0638482	0.137974	0.494782	8	0.6750711120218579
CYP11A1	cg16332610	15	rs16968478	0.111596	0.0752417	0.138031	0.966635	20	0.6750711120218579
ACOT7	cg25706257	1	rs61182488	-0.0528567	0.0357398	0.139159	0.771763	20	0.6764682234185735
THG1L	cg23123362	5	rs2270817	0.0467922	0.0316356	0.139114	0.318616	20	0.6764682234185735
MOCS1	cg02680909	6	rs2504116	0.0413352	0.0280012	0.139892	0.327421	20	0.6764682234185735
OXR1	cg01038720	8	rs2938307	-0.0878437	0.059443	0.139466	0.265009	20	0.6764682234185735
TOP1MT	cg25225464	8	rs72701716	-0.122792	0.0832327	0.140135	0.447466	20	0.6764682234185735
GRHPR	cg14519323	9	rs4878690	-0.0524408	0.0355639	0.140333	0.598802	20	0.6764682234185735
NIPSNAP3B	cg14392031	9	rs62565988	-0.103126	0.0697581	0.13932	0.866598	20	0.6764682234185735
SLC25A29	cg24141378	14	rs3809409	-0.1179	0.079596	0.138544	0.0115076	19	0.6764682234185735
POLG	cg04001880	15	rs2246900	-0.140997	0.0956355	0.140396	0.352041	20	0.6764682234185735
ACSF3	cg10398761	16	rs79341274	-0.0572357	0.0387382	0.139542	1.923287e-4	20	0.6764682234185735
ACSF3	cg05295930	16	rs36099289	-0.1268	0.0858754	0.139795	0.108848	20	0.6764682234185735
CYP24A1	cg18956481	20	rs111244007	-0.221565	0.150372	0.140631	0.0230561	15	0.6766926586021506
ABCB8	cg26175729	7	rs11769256	-0.0454707	0.0308768	0.140847	0.0728926	20	0.6768194228187919
NEU4	cg25030832	2	rs55718484	0.126629	0.0860403	0.141091	0.865853	20	0.6770859758713137
CYP24A1	cg24582168	20	rs112383720	-0.316066	0.214878	0.141316	0.0464352	14	0.6772569236947791
CCDC127	cg04473437	5	rs9312964	0.0790164	0.0537679	0.141674	0.245797	20	0.6779329853137517
OXLD1	cg05228945	17	rs9912071	0.106528	0.0725181	0.141836	0.429604	20	0.6779329853137517
SND1	cg25281849	7	rs62481384	-0.0412947	0.0281602	0.142534	0.248977	20	0.6803608613333334
TOP1MT	cg12164202	8	rs67074137	0.118874	0.08113	0.142858	0.817781	20	0.6809994221038616
METTL8	cg02115781	2	rs13000846	0.0756462	0.0517199	0.143573	0.224691	20	0.681686602122016
LDHD	cg03085549	16	rs7193344	-0.0970218	0.0663058	0.1434	0.0634818	20	0.681686602122016
CYP24A1	cg23685712	20	rs147266516	-0.277121	0.189422	0.143472	0.0358639	14	0.681686602122016
OXA1L	cg16774604	14	rs1957374	0.0475889	0.0325594	0.14385	0.197719	20	0.6817229206349207
CPT1C	cg21604803	19	rs10415880	0.128183	0.0877248	0.143962	0.210754	11	0.6817229206349207
SND1	cg27269962	7	rs12375023	0.0963994	0.0666163	0.147873	0.863932	20	0.687804477922078
SLC25A16	cg26546862	10	rs10998071	0.141966	0.0981201	0.147936	0.518154	20	0.687804477922078
MFN2	cg18184769	1	rs3820189	0.0721893	0.0501154	0.149737	0.144081	20	0.6881375815147625
PNPT1	cg18811423	2	rs782584	-0.0216423	0.0150227	0.149686	0.114493	20	0.6881375815147625
FHIT	cg03319184	3	rs6808129	0.067331	0.046636	0.148808	0.804737	20	0.6881375815147625
ALDH5A1	cg13327078	6	rs2744577	-0.018506	0.0128427	0.149592	0.512445	20	0.6881375815147625
MRPS10	cg18568838	6	rs1997980	0.0471776	0.0327489	0.149702	0.991687	16	0.6881375815147625
CHCHD2	cg26399411	7	rs117690775	0.10395	0.0720311	0.148983	0.998578	20	0.6881375815147625
TOP1MT	cg25653947	8	rs2931709	-0.0650375	0.0450838	0.149135	0.889443	20	0.6881375815147625
RMDN3	cg23511151	15	rs11558807	0.113861	0.0788038	0.148495	0.621593	20	0.6881375815147625
SPIRE1	cg06204638	18	rs74882527	0.140923	0.0975088	0.148391	0.879657	20	0.6881375815147625
TOMM40L	cg24429974	1	rs5082	0.0416491	0.0290445	0.151579	0.420653	20	0.6884920785804816
COQ2	cg24939380	4	rs4693597	0.0672674	0.0468492	0.151051	0.498444	20	0.6884920785804816
MOCS1	cg25366404	6	rs2504116	-0.13781	0.096138	0.151725	0.591671	20	0.6884920785804816
LYRM2	cg08690976	6	rs4140447	-0.111661	0.077898	0.151737	0.302587	20	0.6884920785804816
TOP1MT	cg13153661	8	rs1017943	-0.0596649	0.0416241	0.151737	0.643147	20	0.6884920785804816
OXA1L	cg13182010	14	rs1957374	-0.124406	0.086857	0.152057	0.546162	14	0.6890688835443038
VPS13D	cg10622644	1	rs77348128	0.103857	0.0730005	0.154826	0.25777	20	0.6904634097135741
VPS13D	cg23278418	1	rs77348128	0.0945831	0.0663507	0.154012	0.458605	16	0.6904634097135741
OPA1	cg16241473	3	rs78912308	-0.120995	0.0850559	0.154872	0.929353	15	0.6904634097135741
TOP1MT	cg18063989	8	rs2450745	-0.119193	0.0835105	0.1535	0.67	20	0.6904634097135741
PMPCA	cg21249481	9	rs10747044	0.084861	0.0596376	0.154752	0.049109	20	0.6904634097135741
PDE2A	cg23792978	11	rs1513781	-0.0606351	0.0426168	0.154795	0.587219	20	0.6904634097135741
SLC25A21	cg16441590	14	rs17105030	0.0997063	0.0699533	0.154063	0.370618	5	0.6904634097135741
POLG	cg01877814	15	rs3176205	-0.0270637	0.0189387	0.153	0.14986	20	0.6904634097135741
ABAT	cg20587543	16	rs1641109	-0.182846	0.128333	0.154222	0.147984	20	0.6904634097135741
MLYCD	cg01263222	16	rs2278038	-0.0404797	0.0283969	0.154014	0.314453	20	0.6904634097135741
TEFM	cg01248855	17	rs9914271	-0.0204269	0.0143122	0.153512	0.533949	12	0.6904634097135741
DCAKD	cg18176312	17	rs9900173	0.0535356	0.0375852	0.154336	0.193095	20	0.6904634097135741
MCAT	cg18641946	22	rs5759181	0.0359928	0.0252955	0.154766	0.0840155	20	0.6904634097135741
VPS13D	cg11217193	1	rs77348128	0.108687	0.076479	0.155277	0.271769	20	0.6908270409937888
CYP11A1	cg24482024	15	rs12900028	-0.045611	0.0320996	0.15534	0.635712	20	0.6908270409937888
MFN2	cg22377027	1	rs2236053	-0.067181	0.0473485	0.155939	0.22887	20	0.6920348500619579
TEFM	cg18442181	17	rs9914271	-0.0692907	0.0488423	0.155998	0.51646	13	0.6920348500619579
MFN2	cg09820729	1	rs2236053	0.083051	0.0587778	0.157665	0.159779	20	0.6926568225214199
BDH1	cg04678713	3	rs2567332	0.0500913	0.0354051	0.157126	0.367628	20	0.6926568225214199
BDH1	cg26396290	3	rs9868761	-0.129095	0.0914485	0.158048	0.19388	20	0.6926568225214199
SFXN1	cg27626110	5	rs267378	0.0512805	0.0363284	0.158073	0.740563	20	0.6926568225214199
CHCHD2	cg14187409	7	rs4948108	-0.0274958	0.019468	0.157844	0.998549	20	0.6926568225214199
SND1	cg25747190	7	rs1881084	-0.150025	0.106235	0.15789	0.775737	20	0.6926568225214199
FXN	cg01984237	9	rs3793458	0.0465651	0.0329135	0.157136	0.00166285	20	0.6926568225214199
REXO2	cg14188676	11	rs11214988	-0.122455	0.0865754	0.157236	0.856875	20	0.6926568225214199
CYB5B	cg07413957	16	rs11860154	0.0270967	0.0191162	0.156345	0.478405	20	0.6926568225214199
DHODH	cg01557791	16	rs3213422	-0.0309697	0.021918	0.157662	0.107743	20	0.6926568225214199
VPS13D	cg06758644	1	rs77348128	0.136628	0.0968419	0.158293	0.623311	6	0.6927742029339853
PDHB	cg07576186	3	rs62259782	0.0165366	0.0117379	0.158888	0.00552231	20	0.6938729128329298
BAK1	cg07679836	6	rs511515	0.0235158	0.0167402	0.160095	0.280638	20	0.6938729128329298
PRKN	cg04462132	6	rs6920968	-0.119096	0.084589	0.159149	0.68912	6	0.6938729128329298
PC	cg11525980	11	rs896438	-0.0273512	0.019465	0.159978	0.209208	20	0.6938729128329298
PDE2A	cg09612929	11	rs1513781	0.0900504	0.0640815	0.159948	0.551091	18	0.6938729128329298
PNPO	cg15020801	17	rs208016	-0.190662	0.135653	0.159868	0.0359517	12	0.6938729128329298
DMAC2	cg20117260	19	rs284663	0.0441779	0.0314072	0.15954	0.0483365	18	0.6938729128329298
DMAC2	cg09537434	19	rs284661	-0.0218024	0.015517	0.160003	0.0251074	19	0.6938729128329298
TMEM14C	cg18686576	6	rs6456591	-0.111199	0.0792686	0.160674	0.600107	5	0.6940402195416163
MTCH1	cg25254170	6	rs4714028	-0.0607453	0.043297	0.160619	0.644051	20	0.6940402195416163
DMAC2	cg14132834	19	rs284661	-0.0387706	0.0276406	0.160715	0.034969	19	0.6940402195416163
ACSS1	cg23676480	20	rs139819151	0.0494117	0.0352514	0.161007	0.112064	12	0.6944622024096386
TEFM	cg24553076	17	rs9913888	-0.119916	0.0857186	0.16183	0.45858	9	0.6971724741275571
ATAD3B	cg12439834	1	rs2753291	-0.0637425	0.0456105	0.162251	0.303098	20	0.6973109387755101
MRPL13	cg05978010	8	rs9693258	0.0714437	0.0511047	0.162117	0.22144	15	0.6973109387755101
ATAD3B	cg10240778	1	rs2753291	0.0736937	0.0528244	0.162995	0.252935	20	0.6974642990654205
SLC25A33	cg09058554	1	rs57272167	-0.0348172	0.0250321	0.164254	0.828263	20	0.6974642990654205
ALDH4A1	cg12909523	1	rs9426800	0.15285	0.109948	0.164467	0.136258	3	0.6974642990654205
NEU4	cg22399646	2	rs13005910	-0.0692749	0.0498269	0.164435	0.558985	20	0.6974642990654205
NEU4	cg19007167	2	rs13005910	0.0714191	0.0513924	0.164625	0.875687	20	0.6974642990654205
TRMT10C	cg11279151	3	rs1609159	-0.0165047	0.011933	0.166632	0.886389	18	0.6974642990654205
NUDT6	cg08621893	4	rs308441	-0.0709129	0.0510384	0.16471	0.0373718	17	0.6974642990654205
CCDC127	cg04623103	5	rs2115273	0.0773721	0.0555529	0.163691	0.179908	20	0.6974642990654205
CCDC127	cg08680868	5	rs2115273	0.091632	0.0661801	0.166179	0.41621	20	0.6974642990654205
AASS	cg00185170	7	rs61298298	0.0817436	0.0591204	0.166768	0.554581	20	0.6974642990654205
AASS	cg22684968	7	rs61298298	0.0689613	0.0497429	0.165638	0.33914	20	0.6974642990654205
TOP1MT	cg20024687	8	rs2467943	-0.0346226	0.0248381	0.163339	0.705185	20	0.6974642990654205
TOP1MT	cg23244022	8	rs2450778	-0.0345177	0.0247623	0.16333	0.784997	20	0.6974642990654205
TOP1MT	cg07652447	8	rs2450778	-0.0258175	0.0185053	0.162975	0.775254	20	0.6974642990654205
PC	cg05725263	11	rs896437	-0.063441	0.0458055	0.16605	0.575952	20	0.6974642990654205
SPATA19	cg13461336	11	rs4937837	0.0863319	0.0619827	0.163669	0.283163	20	0.6974642990654205
ETFBKMT	cg11649679	12	rs7298857	-0.0652699	0.0471555	0.166315	0.342985	20	0.6974642990654205
NAXD	cg02283624	13	rs330557	0.106703	0.077049	0.166091	0.849694	20	0.6974642990654205
CYP11A1	cg05454635	15	rs8031121	-0.0876616	0.0629845	0.163984	0.818451	20	0.6974642990654205
NME3	cg08640252	16	rs761065	-0.0318936	0.0230074	0.165677	0.182131	20	0.6974642990654205
CA5A	cg02435043	16	rs4843728	0.0610467	0.0441483	0.166737	0.333081	20	0.6974642990654205
BAX	cg01284415	19	rs1862492	-0.0364714	0.026273	0.165086	0.514354	20	0.6974642990654205
BAX	cg14833160	19	rs1862492	-0.0594267	0.0429641	0.166613	0.443773	20	0.6974642990654205
MRPS22	cg11277156	3	rs3772881	-0.112987	0.0818478	0.167447	0.317632	20	0.6994852135355893
AURKAIP1	cg14094639	1	rs147876340	0.10296	0.0752278	0.171112	0.659571	20	0.6998699977194983
ATAD3A	cg17498856	1	rs2753291	-0.135453	0.0987003	0.16995	0.28895	20	0.6998699977194983
PNKD	cg04880052	2	rs3731861	-0.061251	0.0446962	0.170566	0.285276	20	0.6998699977194983
AASS	cg11738782	7	rs61298298	-0.103651	0.0753545	0.168972	0.523699	20	0.6998699977194983
AASS	cg03238396	7	rs61298298	-0.103795	0.0754661	0.16901	0.301554	20	0.6998699977194983
AASS	cg07577900	7	rs61298298	0.121928	0.0890797	0.171078	0.367065	20	0.6998699977194983
AASS	cg17200919	7	rs61298298	0.101215	0.0735204	0.168607	0.414152	20	0.6998699977194983
MICU3	cg25944668	8	rs17624958	0.054082	0.0394722	0.170646	0.33982	20	0.6998699977194983
ECHDC3	cg23960723	10	rs11257291	-0.0340985	0.0249157	0.171138	0.243454	20	0.6998699977194983
HTATIP2	cg26155681	11	rs3808988	0.0198508	0.0144623	0.169879	0.865093	20	0.6998699977194983
PC	cg18291331	11	rs4930391	-0.0772304	0.0561851	0.169265	0.476301	20	0.6998699977194983
SIRT4	cg17406204	12	rs1179451	-0.140376	0.102647	0.171449	0.045388	17	0.6998699977194983
CARS2	cg15747390	13	rs61970542	0.020099	0.0146741	0.170783	0.300882	20	0.6998699977194983
SLC25A21	cg02095895	14	rs419693	-0.0937029	0.0682606	0.169838	0.221995	9	0.6998699977194983
ACSF3	cg10265258	16	rs36075163	0.0193007	0.0140591	0.169808	4.611137e-4	20	0.6998699977194983
ACSF3	cg07944420	16	rs36075163	0.0181599	0.0132271	0.169774	3.812149e-4	20	0.6998699977194983
MRPL12	cg17559031	17	rs12942665	-0.0660472	0.0481332	0.170009	0.862291	20	0.6998699977194983
ECSIT	cg21515159	19	rs8109708	0.10033	0.0733341	0.171274	0.0657479	20	0.6998699977194983
ACSS1	cg01116137	20	rs3646	0.102272	0.0741467	0.167794	0.835288	20	0.6998699977194983
SELENOO	cg24993400	22	rs7292228	0.0251064	0.0182929	0.169919	0.46262	20	0.6998699977194983
ATAD3A	cg09932694	1	rs59168450	-0.12645	0.0926301	0.172221	0.406069	20	0.7004096252821671
CYP27A1	cg22707705	2	rs690991	-0.109446	0.080343	0.173122	0.195412	17	0.7004096252821671
CYP27A1	cg01872077	2	rs6708192	0.0444553	0.032556	0.172094	0.0631438	20	0.7004096252821671
CYP27A1	cg26104932	2	rs35422637	-0.0725887	0.0532568	0.172884	0.165194	20	0.7004096252821671
AASS	cg06081147	7	rs61298298	-0.130496	0.0956405	0.172429	0.484789	20	0.7004096252821671
AASS	cg04893558	7	rs61298298	0.135452	0.0994299	0.173106	0.631578	19	0.7004096252821671
SPTLC2	cg26362766	14	rs12323555	-0.0829077	0.0607055	0.172021	0.485897	20	0.7004096252821671
CYP11A1	cg05939495	15	rs34578565	0.106254	0.078039	0.173342	0.651385	20	0.7004096252821671
PISD	cg26816421	22	rs62240689	-0.117855	0.0865513	0.173301	0.990434	20	0.7004096252821671
MACROD1	cg12424921	11	rs1188017	-0.0509268	0.0374284	0.173626	0.487306	18	0.7007686538895153
DMAC2	cg09304006	19	rs8103531	-0.0812355	0.0597734	0.174129	0.0609921	14	0.7020053445945946
AASS	cg02315971	7	rs61298298	0.146742	0.108096	0.174621	0.687244	20	0.7031961642294714
SPHKAP	cg00423153	2	rs13428787	-0.0449795	0.033165	0.175025	0.805119	20	0.7032413782267115
AASS	cg24133836	7	rs61298298	0.14932	0.110098	0.175021	0.642855	17	0.7032413782267115
MACROD1	cg18545771	11	rs1188017	-0.0722928	0.0533995	0.175797	0.830574	13	0.7048326450167974
SLC25A1	cg00747849	22	rs5993576	-0.0853365	0.0630368	0.175814	0.727411	18	0.7048326450167974
TOP1MT	cg17117981	8	rs10091561	-0.0520739	0.0385009	0.176204	0.235144	20	0.7056051856823267
ATAD3B	cg23735749	1	rs150199746	-0.0679242	0.0512818	0.185327	0.408033	20	0.7102038095238096
COQ8A	cg09326087	1	rs61833991	0.0575526	0.0433718	0.184522	0.817703	20	0.7102038095238096
SLC25A26	cg06722212	3	rs79401842	0.0241264	0.0182877	0.187079	0.0208131	20	0.7102038095238096
NUDT6	cg24411597	4	rs13106124	-0.0695441	0.0527055	0.187007	0.486409	20	0.7102038095238096
ACSL1	cg20410192	4	rs112231838	0.0943701	0.071325	0.185803	0.262168	20	0.7102038095238096
CCDC127	cg17444298	5	rs10054902	-0.0198342	0.0148973	0.18306	0.353305	20	0.7102038095238096
SFXN1	cg06573254	5	rs267390	-0.0206332	0.0154533	0.181813	0.650628	20	0.7102038095238096
MDH2	cg03528037	7	rs6958829	-0.181319	0.135696	0.181482	0.135057	7	0.7102038095238096
SDHAF3	cg12965421	7	rs1343646	-0.0747228	0.0557027	0.179772	0.520884	20	0.7102038095238096
SND1	cg11539674	7	rs73234874	-0.0204532	0.0152282	0.179234	0.881106	20	0.7102038095238096
SND1	cg00893242	7	rs3808093	-0.0333374	0.0247896	0.178685	0.905481	20	0.7102038095238096
MSRA	cg16773768	8	rs17151903	0.0459637	0.0345443	0.18333	0.87826630000000006	20	0.7102038095238096
TOP1MT	cg21435473	8	rs6420186	-0.128445	0.0968763	0.184885	0.868881	20	0.7102038095238096
TOP1MT	cg17159187	8	rs34268352	-0.0875004	0.0657157	0.183025	0.95722	20	0.7102038095238096
MSRB2	cg07355157	10	rs16923014	-0.0192934	0.0146138	0.186762	0.25095	20	0.7102038095238096
DNA2	cg11163433	10	rs12357946	0.13177	0.099412	0.185006	0.997666	20	0.7102038095238096
SLC25A16	cg07526816	10	rs35699703	-0.0291177	0.0216662	0.178974	0.913875	20	0.7102038095238096
HOGA1	cg27428414	10	rs12416267	0.0822669	0.0616013	0.181722	0.810803	20	0.7102038095238096
SFXN4	cg23274030	10	rs7076209	0.0570785	0.0429674	0.184042	0.786947	20	0.7102038095238096
MTG1	cg01444801	10	rs56153177	0.0258043	0.0192941	0.181086	0.773187	20	0.7102038095238096
MRPL23	cg07578618	11	rs11041941	0.0187625	0.0139813	0.179606	0.307768	20	0.7102038095238096
MACROD1	cg24687543	11	rs11607903	0.0519392	0.0394046	0.18747	0.927087	20	0.7102038095238096
MACROD1	cg24865495	11	rs12419038	0.120636	0.0911229	0.185543	0.0775937	20	0.7102038095238096
PC	cg15937861	11	rs2513658	-0.0875652	0.0661394	0.18552	0.253364	20	0.7102038095238096
PDE2A	cg05952572	11	rs148038373	-0.0448089	0.0337098	0.183764	0.48378	20	0.7102038095238096
PDE2A	cg20935363	11	rs148038373	-0.0197441	0.0147877	0.18182	0.447663	20	0.7102038095238096
NDUFA12	cg16830870	12	rs11107930	0.126995	0.0961697	0.186659	0.919253	20	0.7102038095238096
ACACB	cg21165395	12	rs7978168	0.07107	0.0535776	0.184679	0.521685	20	0.7102038095238096
DGLUCY	cg26288577	14	rs55775150	-0.0597357	0.0449606	0.183972	0.910218	20	0.7102038095238096
DGLUCY	cg13186286	14	rs55775150	-0.0861275	0.0653328	0.187407	0.932444	20	0.7102038095238096
SLC25A29	cg16073846	14	rs548077985	-0.206197	0.153096	0.178031	0.58369	6	0.7102038095238096
C16orf91	cg07942687	16	rs7201383	0.0611415	0.0458684	0.182539	0.240081	20	0.7102038095238096
C16orf91	cg08830576	16	rs34591216	0.0894987	0.0673838	0.184115	0.0892296	20	0.7102038095238096
COX6A2	cg07053699	16	rs4889544	-0.0540802	0.0409901	0.187053	0.156285	20	0.7102038095238096
GOT2	cg13883681	16	rs257637	0.0492611	0.0371478	0.184812	0.931187	20	0.7102038095238096
ACSF3	cg08015503	16	rs4782329	-0.0486219	0.0366623	0.18477	0.113907	20	0.7102038095238096
MRM3	cg08106108	17	rs114316719	0.0518143	0.0391619	0.185809	0.961562	5	0.7102038095238096
MRM3	cg15971496	17	rs114316719	0.0584458	0.0442126	0.186193	0.967308	4	0.7102038095238096
AKAP10	cg20035980	17	rs79292267	-0.0664572	0.0502069	0.185614	0.00722893	20	0.7102038095238096
MRPL12	cg03243595	17	rs139960739	-0.0294392	0.0221383	0.183588	0.507263	20	0.7102038095238096
POLRMT	cg17830140	19	rs41554313	0.0160724	0.0119842	0.179878	0.228257	18	0.7102038095238096
POLRMT	cg02707162	19	rs41554313	-0.0318719	0.0238341	0.181144	0.389705	17	0.7102038095238096
LONP1	cg22499809	19	rs8102642	0.0803537	0.060009	0.180562	0.401008	20	0.7102038095238096
GTPBP3	cg02997812	19	rs11671659	0.0888364	0.0667963	0.183531	0.104897	9	0.7102038095238096
SLC25A42	cg04460816	19	rs7256648	-0.051349	0.0387173	0.184755	0.510079	20	0.7102038095238096
COQ8B	cg07615236	19	rs2604887	0.015876	0.0120319	0.187004	0.896887	20	0.7102038095238096
ISOC2	cg24724506	19	rs74891708	-0.0354525	0.026335	0.178234	0.345658	11	0.7102038095238096
PISD	cg15162869	22	rs131237	0.138595	0.104624	0.185271	0.952378	20	0.7102038095238096
BIK	cg17967224	22	rs5759168	0.0770884	0.058075	0.184379	0.732958	20	0.7102038095238096
BIK	cg07972488	22	rs5759168	0.0907109	0.0686286	0.186246	0.837283	20	0.7102038095238096
ATAD3B	cg15875062	1	rs41285834	0.0478863	0.0369121	0.194526	0.433974	20	0.7103594143870314
ATAD3B	cg05818185	1	rs41285834	-0.0529498	0.0408433	0.194833	0.345423	20	0.7103594143870314
ATAD3B	cg25628057	1	rs193109456	0.114694	0.0871537	0.188175	0.407138	20	0.7103594143870314
HPDL	cg10026473	1	rs558958453	0.140556	0.10677	0.188029	0.13443	20	0.7103594143870314
HPDL	cg14913111	1	rs558958453	0.149889	0.114072	0.188851	0.134019	18	0.7103594143870314
TIMM17A	cg26755539	1	rs148451063	0.0864859	0.0664351	0.192981	NA	NA	0.7103594143870314
METAP1D	cg06924873	2	rs3814049	0.102823	0.0792767	0.194626	0.167429	20	0.7103594143870314
CASP8	cg26799474	2	rs59674665	0.0545869	0.041993	0.193634	0.580774	20	0.7103594143870314
PNKD	cg18259342	2	rs2015863	-0.0175867	0.013522	0.193396	0.398713	20	0.7103594143870314
PNKD	cg04952446	2	rs2891078	0.0815765	0.0625083	0.191875	0.255257	20	0.7103594143870314
ACAA1	cg17696234	3	rs11929529	0.109228	0.0837903	0.192374	0.623316	20	0.7103594143870314
TCAIM	cg15083578	3	rs75579151	0.0152899	0.011801	0.195101	0.859617	20	0.7103594143870314
PDHB	cg26110898	3	rs11923154	-0.0254579	0.0194485	0.190539	0.0063524	20	0.7103594143870314
SLC25A26	cg02784780	3	rs79401842	0.0451485	0.0343312	0.188481	0.740263	20	0.7103594143870314
HIBADH	cg03792199	7	rs17155943	0.128303	0.0988274	0.1942	0.0738896	20	0.7103594143870314
OGDH	cg14430886	7	rs11976239	-0.0325348	0.0247779	0.189164	0.432476	20	0.7103594143870314
SLC25A37	cg02190353	8	rs7844887	0.093304	0.071913	0.194474	0.984299	20	0.7103594143870314
TMEM70	cg03194311	8	rs4738408	0.0697039	0.0538063	0.195161	0.328147	20	0.7103594143870314
ECHDC3	cg16944070	10	rs3814627	-0.0197261	0.01521	0.19466	0.153274	20	0.7103594143870314
ECHDC3	cg24428042	10	rs3814627	-0.0437995	0.0338618	0.195845	0.209871	20	0.7103594143870314
ECHDC3	cg11103390	10	rs3814627	-0.0188166	0.0145072	0.194614	0.188854	20	0.7103594143870314
ECHDC3	cg05991820	10	rs3814627	-0.0164977	0.0127176	0.19455	0.153089	20	0.7103594143870314
ECHDC3	cg20297791	10	rs11257295	0.104739	0.0795898	0.18818	0.330564	18	0.7103594143870314
MTG1	cg06155833	10	rs1329151	-0.0573421	0.0438672	0.191154	0.800459	20	0.7103594143870314
MACROD1	cg15188398	11	rs12417635	-0.0222949	0.0171572	0.19379	0.806358	20	0.7103594143870314
NDUFA12	cg22141781	12	rs835044	0.0404434	0.0312536	0.195652	0.930233	20	0.7103594143870314
COQ5	cg19141861	12	rs11609125	-0.0886872	0.068421	0.194907	0.269887	11	0.7103594143870314
MTIF3	cg03560416	13	rs1924074	0.024469	0.0186802	0.190233	0.196581	20	0.7103594143870314
CYP11A1	cg03449379	15	rs12440952	-0.0981105	0.0749625	0.190604	0.743878	20	0.7103594143870314
FAHD1	cg01637482	16	rs7188124	-0.0602683	0.0460587	0.1907	0.666733	20	0.7103594143870314
SPG7	cg01279418	16	rs112121852	0.0962446	0.0741669	0.194399	0.0666693	11	0.7103594143870314
MRM3	cg27295742	17	rs112383776	0.111493	0.0851216	0.190262	NA	NA	0.7103594143870314
ATP5MC1	cg01847110	17	rs9915532	0.0329914	0.0254945	0.195645	0.140613	20	0.7103594143870314
SPIRE1	cg26230516	18	rs112630220	0.107137	0.0819483	0.191086	0.717022	20	0.7103594143870314
LONP1	cg16694293	19	rs75051036	-0.15599	0.119569	0.192029	0.450711	10	0.7103594143870314
LONP1	cg12034413	19	rs75051036	-0.169631	0.130587	0.193948	0.175892	9	0.7103594143870314
SLC25A42	cg20141652	19	rs4808911	-0.0522217	0.0403388	0.195467	0.496449	20	0.7103594143870314
RDH13	cg20669049	19	rs514148	-0.0311055	0.0238425	0.192021	0.375957	10	0.7103594143870314
RDH13	cg08278892	19	rs514148	-0.0611691	0.0471027	0.19407	0.334106	9	0.7103594143870314
RDH13	cg07598936	19	rs514148	-0.0509767	0.0391805	0.193233	0.351782	10	0.7103594143870314
RDH13	cg02592727	19	rs514148	-0.0426897	0.0327686	0.192656	0.320471	10	0.7103594143870314
CYP24A1	cg02143877	20	rs79551281	-0.358057	0.272714	0.189203	0.0583231	12	0.7103594143870314
ATAD3B	cg24378791	1	rs148574217	-0.147728	0.114484	0.196919	0.443143	18	0.7106307210473313
POLQ	cg02083999	3	rs6797682	0.0976081	0.0755111	0.196139	0.465095	20	0.7106307210473313
MCCC1	cg00161968	3	rs937652	-0.110724	0.0857759	0.196756	0.655038	17	0.7106307210473313
ADHFE1	cg20794855	8	rs6472278	0.0905127	0.0700739	0.19647	0.647052	20	0.7106307210473313
MACROD1	cg26467918	11	rs2186572	0.0739201	0.0573101	0.197111	0.684612	20	0.7106307210473313
PISD	cg27454842	22	rs62239168	0.0750372	0.0581199	0.196677	0.96853	20	0.7106307210473313
FAM136A	cg17053075	2	rs115053006	-0.027321	0.0212041	0.197581	0.91206	9	0.7115640381909548
ACSF3	cg26950739	16	rs9938518	0.0192669	0.0149594	0.197767	0.0207529	20	0.7115640381909548
SQOR	cg01626885	15	rs74187955	0.033083	0.025718	0.198311	0.347921	16	0.7126954122367102
PGS1	cg16320809	17	rs2271613	0.0289125	0.0224843	0.19848	0.0961687	20	0.7126954122367102
ATAD3B	cg18387631	1	rs41285834	0.11173	0.0872992	0.200597	0.600437	20	0.7140942182539682
PNKD	cg05991184	2	rs2891075	0.0677775	0.0529685	0.200692	0.365389	20	0.7140942182539682
D2HGDH	cg18997875	2	rs7599737	-0.124724	0.0974904	0.200775	0.647444	20	0.7140942182539682
CCDC51	cg20917322	3	rs75066279	-0.0834494	0.0650739	0.19971	0.0535237	20	0.7140942182539682
HIBADH	cg25420839	7	rs140079473	0.0664515	0.0518852	0.200285	0.196814	7	0.7140942182539682
SLC25A37	cg00892891	8	rs10992	0.0159814	0.0124998	0.201063	0.559316	20	0.7140942182539682
SLC25A37	cg18339359	8	rs10992	0.0131083	0.0102507	0.200978	0.448977	20	0.7140942182539682
AFG3L2	cg13720868	18	rs78550590	0.117969	0.0922055	0.200753	0.70484	19	0.7140942182539682
MUL1	cg09858435	1	rs595980	0.111719	0.087562	0.201995	0.114498	20	0.716690453914767
MRPL4	cg12507788	19	rs73015166	-0.103001	0.0808588	0.202722	0.277887	16	0.7185595227722772
SLC25A45	cg07321092	11	rs117501472	-0.0923036	0.0725969	0.203567	0.265551	20	0.7187503155818541
ACSF3	cg09834822	16	rs4782327	-0.132426	0.104134	0.203486	0.0812238	20	0.7187503155818541
ACSF3	cg01472317	16	rs4782327	0.128776	0.101197	0.203186	0.0529229	20	0.7187503155818541
NDUFAF5	cg15511401	20	rs6042313	0.0722795	0.0568494	0.203579	0.312823	20	0.7187503155818541
SLC25A38	cg10639933	3	rs35536154	-0.0545524	0.0429268	0.203791	0.429904	20	0.7187899310344827
ECHDC1	cg11201284	6	rs75831422	0.0585707	0.0461414	0.204308	0.526884	16	0.7193240845624386
MGST1	cg04885072	12	rs3915244	0.0864665	0.0681229	0.204344	0.659528	20	0.7193240845624386
ACOT7	cg10375954	1	rs60772726	-0.0419464	0.0330951	0.204994	0.721544	20	0.7198647169441723
EFHD1	cg24936500	2	rs11691950	-0.0410046	0.0323358	0.204767	0.293767	20	0.7198647169441723
ETFBKMT	cg02342494	12	rs12818390	-0.111991	0.0884192	0.205302	0.191035	20	0.7198647169441723
CA5A	cg07544223	16	rs6540112	0.0551689	0.0435536	0.205266	0.244288	15	0.7198647169441723
FIS1	cg01299997	7	rs6979710	-0.0529224	0.0418191	0.205689	0.669654	20	0.7205163346379647
ACSF3	cg05104581	16	rs2287353	-0.0730416	0.0577461	0.205917	0.0189729	20	0.7206071065493647
FAM136A	cg25715816	2	rs1986601	0.0738239	0.0584772	0.206791	0.417636	20	0.7210304751703992
FIS1	cg25385322	7	rs6979710	-0.0627269	0.0496654	0.206593	0.66673	17	0.7210304751703992
MLYCD	cg16412592	16	rs1127382	-0.0661703	0.0524207	0.206843	0.148697	20	0.7210304751703992
NDUFA7	cg01045611	19	rs2232783	-0.0854822	0.0676951	0.206677	0.35811	20	0.7210304751703992
ATAD3B	cg10228629	1	rs141347831	0.0537631	0.0428777	0.209889	0.522799	20	0.7238956589595376
PARK7	cg12809925	1	rs12088110	0.0348929	0.0277503	0.208612	0.612134	20	0.7238956589595376
COQ8A	cg13689831	1	rs3795446	0.0296536	0.0236449	0.209798	0.113884	20	0.7238956589595376
PRELID2	cg09546802	5	rs10043321	0.0258681	0.0206214	0.209686	0.47436	6	0.7238956589595376
PRELID2	cg12470775	5	rs10043321	0.0195976	0.0156051	0.209172	0.553556	7	0.7238956589595376
PRKN	cg01079407	6	rs2803070	0.0685639	0.0544557	0.208003	0.513635	20	0.7238956589595376
CHCHD3	cg18047684	7	rs4626540	0.108233	0.0861917	0.209217	0.200894	19	0.7238956589595376
ADCK2	cg23214464	7	rs2930320	-0.0183468	0.014612	0.209262	0.802554	20	0.7238956589595376
ADCK2	cg17381426	7	rs2930320	-0.030225	0.0241032	0.209849	0.8286	20	0.7238956589595376
GDAP1	cg12868707	8	rs6472849	0.108545	0.0862565	0.208246	0.574255	20	0.7238956589595376
CA5A	cg27146990	16	rs6540112	0.0711159	0.0566181	0.209094	0.842777	6	0.7238956589595376
ATAD3B	cg06377929	1	rs141347831	0.0660355	0.0527693	0.210789	0.480005	20	0.7241000916030534
COQ8A	cg11812928	1	rs3795446	0.0536628	0.0429314	0.211312	0.578293	20	0.7241000916030534
TMEM177	cg24441810	2	rs2090889	-0.0515178	0.0411602	0.210701	0.190959	20	0.7241000916030534
CPS1	cg22698998	2	rs3856349	0.0492768	0.0394554	0.211692	0.517974	20	0.7241000916030534
NME6	cg04079263	3	rs35297486	0.124038	0.0990426	0.210436	0.025029	20	0.7241000916030534
PRELID2	cg11609571	5	rs1565437	0.023657	0.0189491	0.211866	0.612334	8	0.7241000916030534
MACROD1	cg17590162	11	rs2282491	0.0737518	0.0590672	0.211808	0.572663	20	0.7241000916030534
CLYBL	cg04566473	13	rs9557318	-0.0256793	0.0205566	0.211592	0.00360958	9	0.7241000916030534
ACSF3	cg00316478	16	rs12934766	-0.09521	0.0760169	0.210393	0.0852934	20	0.7241000916030534
FAM210B	cg19807656	20	rs28734863	-0.0348788	0.0279441	0.211971	0.57769	20	0.7241000916030534
TMEM177	cg12108912	2	rs2090889	-0.0778557	0.0625107	0.212956	0.411954	20	0.7267700324118207
ATAD3B	cg01768480	1	rs115503338	-0.0508136	0.0408713	0.213773	0.48866	20	0.7272959568884724
COQ8A	cg21157446	1	rs11587443	0.078092	0.0631746	0.216411	0.11446630000000001	20	0.7272959568884724
COQ8A	cg24674680	1	rs3768423	0.043636	0.0351419	0.214344	0.65154	20	0.7272959568884724
IMMT	cg07610327	2	rs58678485	0.0426995	0.0343485	0.213822	0.856468	20	0.7272959568884724
MOCS1	cg10871120	6	rs3008818	-0.0136652	0.0110634	0.216767	0.156733	20	0.7272959568884724
AARS2	cg05917988	6	rs17209560	0.0812747	0.0656273	0.215557	0.675257	17	0.7272959568884724
ECHDC3	cg00673251	10	rs3814626	-0.0486037	0.0393414	0.216669	0.178074	20	0.7272959568884724
ECHDC3	cg07446677	10	rs3814626	-0.037154	0.0300253	0.215931	0.146033	20	0.7272959568884724
SLC25A28	cg05149213	10	rs7908026	0.0245029	0.0198126	0.216186	0.609537	20	0.7272959568884724
PDE2A	cg24987622	11	rs371862	0.0524194	0.0422348	0.214553	0.910637	20	0.7272959568884724
MSRB3	cg01030886	12	rs142166430	-0.112695	0.0908895	0.215006	0.479772	7	0.7272959568884724
ADCK1	cg23997365	14	rs17106513	-0.110359	0.0889892	0.214923	0.0073252	20	0.7272959568884724
MIEF2	cg04986009	17	rs2605142	0.0238043	0.019203	0.215119	0.929301	20	0.7272959568884724
MIEF2	cg00898350	17	rs2605142	-0.0447902	0.0362302	0.21636	0.959898	20	0.7272959568884724
MIEF2	cg10633746	17	rs2605142	-0.0437706	0.0354005	0.216295	0.947214	20	0.7272959568884724
SPIRE1	cg13924974	18	rs4510091	0.0546411	0.0439879	0.214168	0.568903	20	0.7272959568884724
SLC25A1	cg26795923	22	rs2070255	0.0422999	0.0342245	0.216475	0.694889	20	0.7272959568884724
NDUFA6	cg00395296	22	rs5758605	0.045135	0.0363288	0.214088	0.00724515	20	0.7272959568884724
ATAD3B	cg04286729	1	rs115503338	0.0977048	0.0792779	0.217787	0.454628	20	0.7277170278293135
ATPAF1	cg16904686	1	rs1139759	-0.114252	0.0926212	0.217373	0.77182	17	0.7277170278293135
AK3	cg13993274	9	rs296851	0.0556812	0.045263	0.218633	0.220826	20	0.7277170278293135
ECHDC3	cg14743702	10	rs3814626	-0.0737957	0.0600439	0.219061	0.202497	20	0.7277170278293135
NUDT13	cg04833713	10	rs3812618	-0.0345236	0.0280943	0.219128	0.818527	8	0.7277170278293135
MRPL17	cg11375053	11	rs2135670	0.0388386	0.0315078	0.217701	0.314817	20	0.7277170278293135
CLPB	cg12536891	11	rs7932324	-0.0342086	0.027835	0.219081	0.00764645	20	0.7277170278293135
ME3	cg21067465	11	rs188691803	-0.0552618	0.0449224	0.218637	0.510024	20	0.7277170278293135
SPG7	cg08850438	16	rs2434863	-0.0241586	0.0196511	0.218931	0.343154	20	0.7277170278293135
PRELID3A	cg15094805	18	rs11663391	0.117379	0.0952907	0.218024	0.526773	20	0.7277170278293135
BCL2	cg21793948	18	rs2551402	-0.0943275	0.0765662	0.217959	0.99773	18	0.7277170278293135
IMMT	cg27103680	2	rs141726762	0.115747	0.0943523	0.219915	0.823856	20	0.7296541000926784
MTO1	cg01061843	6	rs12177538	-0.13691	0.111692	0.220279	0.994121	7	0.7301850870370371
MTERF2	cg21834204	12	rs10861683	0.107454	0.0877576	0.220787	0.0151854	15	0.7311909898242369
TRIT1	cg22691587	1	rs6657848	-0.0633697	0.0518401	0.221554	0.930007	20	0.7312868637200736
MACROD1	cg05263649	11	rs2282492	0.130672	0.106884	0.221493	0.725499	19	0.7312868637200736
SLC25A35	cg19697725	17	rs4791636	-0.0921899	0.0754074	0.221497	0.978344	20	0.7312868637200736
AKAP1	cg17613375	17	rs6503792	0.0544168	0.044528	0.221677	0.497217	20	0.7312868637200736
LONP1	cg00815325	19	rs3892355	-0.102483	0.0838881	0.221837	0.525283	20	0.7312868637200736
AARS2	cg00910127	6	rs17209560	-0.125797	0.103076	0.222301	0.392979	5	0.7321402999080037
ALDH5A1	cg25181693	6	rs2076317	-0.124007	0.101716	0.222788	0.379921	20	0.7323979779614325
PDE2A	cg25933104	11	rs341048	-0.0504248	0.0413527	0.222698	0.540659	20	0.7323979779614325
COQ8A	cg24441355	1	rs2297415	-0.0946542	0.077798	0.223731	0.327449	20	0.732661071297989
METAP1D	cg03654166	2	rs72877582	0.0342815	0.0281768	0.223735	0.455154	20	0.732661071297989
TOP1MT	cg03922423	8	rs72701741	-0.114511	0.0941099	0.22369	0.345527	20	0.732661071297989
ECSIT	cg24813710	19	rs73512794	-0.0624304	0.0512803	0.223439	0.64572	20	0.732661071297989
HDHD5	cg01055591	22	rs1034859	-0.0232676	0.0191307	0.223891	0.0743262	20	0.732661071297989
AGMAT	cg11706911	1	rs10927803	0.0599772	0.0493357	0.224101	0.442106	20	0.732677895890411
LONP1	cg11959374	19	rs3892355	-0.119364	0.0982465	0.224386	0.790016	15	0.7329413047445255
CRLS1	cg12432980	20	rs2143636	0.175193	0.144321	0.224782	0.170641	4	0.7335625597082953
AGMAT	cg21288716	1	rs6688019	0.101194	0.0835041	0.225573	0.448761	19	0.7335715358114233
NMNAT3	cg08442064	3	rs10935341	-0.0381944	0.0315259	0.225695	0.778838	20	0.7335715358114233
NMNAT3	cg18116154	3	rs11720063	-0.0516544	0.042656	0.225914	0.601137	20	0.7335715358114233
PC	cg15784784	11	rs6591223	-0.0854804	0.0705366	0.225566	0.0784828	20	0.7335715358114233
TXNRD1	cg11659394	12	rs12811618	-0.0599038	0.049479	0.226014	0.00271082	20	0.7335715358114233
ACSF3	cg07474797	16	rs12445614	-0.132991	0.109782	0.225736	0.0423926	20	0.7335715358114233
SLC25A48	cg26548492	5	rs11748856	0.0572593	0.0473344	0.226404	0.80046	20	0.7341707699275363
LETM1	cg01661567	4	rs62623389	-0.0218359	0.0180792	0.227128	0.939754	19	0.7347780216802168
ADCK2	cg10790979	7	rs11540284	0.0551627	0.0456457	0.226856	0.661047	20	0.7347780216802168
MRPL15	cg09895187	8	rs7830051	-0.0490788	0.0406421	0.227207	0.323812	20	0.7347780216802168
SPG7	cg07778534	16	rs34434037	-0.105791	0.0876695	0.227549	0.267363	20	0.7352208519855596
MFN1	cg13450407	3	rs73187214	0.157673	0.13083	0.228136	NA	NA	0.735789981981982
MTFR1	cg11132921	8	rs4497004	0.0217876	0.0180766	0.228089	0.778814	20	0.735789981981982
MCAT	cg02233750	22	rs13056026	-0.0193894	0.0161061	0.228645	0.777784	20	0.736766900090009
GHITM	cg25186695	10	rs12258250	0.149334	0.124214	0.229274	0.238976	20	0.7368048132854579
PCCA	cg23777479	13	rs72661011	-0.0876988	0.0728904	0.228915	0.619064	20	0.7368048132854579
MCAT	cg23937138	22	rs13056026	-0.0331478	0.0275705	0.22925	0.840446	20	0.7368048132854579
MGST1	cg00609333	12	rs10744116	0.106542	0.088721	0.229804	0.903474	20	0.7378476322869955
MTHFD1L	cg16336494	6	rs78944278	0.0383725	0.032104100000000003	0.231989	0.257068	17	0.7441947455197133
MRPL55	cg03432225	1	rs1745423	0.121077	0.101586	0.233317	0.274329	20	0.7447129377224199
MRPS5	cg00492362	2	rs3113001	0.0171302	0.0143665	0.233116	0.177942	20	0.7447129377224199
OSGEPL1	cg12255818	2	rs3762545	-0.109852	0.0921898	0.233424	0.993984	15	0.7447129377224199
CHDH	cg21574565	3	rs9836592	0.0350658	0.0294525	0.233815	0.268973	20	0.7447129377224199
MTHFD1L	cg21634951	6	rs78944278	0.0633089	0.0531494	0.233595	0.410586	16	0.7447129377224199
CARS2	cg20124610	13	rs6492306	0.0432435	0.0362272	0.232605	0.415504	20	0.7447129377224199
NDUFB1	cg23423607	14	rs12886909	-0.0135754	0.0113975	0.23362	0.873926	20	0.7447129377224199
POLRMT	cg13319278	19	rs188258311	0.0810328	0.0680028	0.233414	0.960795	9	0.7447129377224199
TRIT1	cg04921771	1	rs59336625	-0.0230645	0.0194148	0.234839	0.695307	20	0.7472918047914818
NDUFA2	cg20943084	5	rs7721577	-0.0413716	0.0348556	0.235251	0.805847	20	0.7472918047914818
NDUFA2	cg19008097	5	rs7721577	-0.0395574	0.0333171	0.23511	0.762672	20	0.7472918047914818
MCL1	cg13175981	1	rs61820165	-0.0215458	0.0182908	0.238813	0.544085	20	0.7479964454148472
RPIA	cg15609308	2	rs12995709	0.0357365	0.0302337	0.237203	0.981846	20	0.7479964454148472
BDH1	cg24921799	3	rs1050119	0.0352929	0.0298713	0.237404	0.271964	20	0.7479964454148472
COX18	cg08572214	4	rs4694156	0.112865	0.0959	0.239233	0.236666	20	0.7479964454148472
SLC25A37	cg24126361	8	rs12549572	-0.0122909	0.0104342	0.23882	0.849409	20	0.7479964454148472
SLC25A22	cg22747142	11	rs113628861	0.098661	0.0837389	0.238717	0.427011	16	0.7479964454148472
ABCD2	cg11790681	12	rs74916594	0.0628606	0.053294	0.238197	0.997526	14	0.7479964454148472
MRPL42	cg00221788	12	rs6538421	-0.0153496	0.0130163	0.238296	0.627484	20	0.7479964454148472
MRPL42	cg22852194	12	rs6538421	0.0248887	0.0211213	0.23865	0.622345	20	0.7479964454148472
MRPL42	cg07364046	12	rs10859494	-0.0713141	0.0603799	0.237567	0.744494	20	0.7479964454148472
SLC25A29	cg01551177	14	rs1059264	0.025328	0.0214794	0.238328	0.211305	20	0.7479964454148472
SLC25A29	cg23709172	14	rs1059264	0.02789	0.0236579	0.238443	0.170004	20	0.7479964454148472
SLC25A29	cg18629527	14	rs1059264	-0.0194333	0.0164729	0.238113	0.168547	20	0.7479964454148472
PGS1	cg27476474	17	rs2048754	0.0943284	0.0797452	0.236859	0.0687235	20	0.7479964454148472
RBFA	cg12202743	18	rs72974314	0.0536153	0.0455483	0.239152	0.504653	20	0.7479964454148472
RBFA	cg00363486	18	rs12604122	-0.0239909	0.0203552	0.238553	0.306009	20	0.7479964454148472
RBFA	cg25215885	18	rs60007111	-0.0176553	0.0149457	0.237485	0.401143	20	0.7479964454148472
RBFA	cg18140558	18	rs72974314	-0.0330542	0.0280169	0.238083	0.395154	20	0.7479964454148472
AHCYL1	cg08925917	1	rs17025313	0.021344	0.0181824	0.240443	0.159692	20	0.7480786024305556
BCL2L11	cg09907170	2	rs73954941	-0.135723	0.115675	0.24067	0.411233	4	0.7480786024305556
STYXL1	cg03053427	7	rs6978677	-0.0795431	0.0677235	0.240184	0.0672649	9	0.7480786024305556
SND1	cg06714981	7	rs322833	-0.0156123	0.013288	0.240028	0.152976	20	0.7480786024305556
MSRA	cg26077133	8	rs7822181	-0.0120658	0.010273	0.240187	0.855383	20	0.7480786024305556
CPT1A	cg27175470	11	rs41302431	0.0221201	0.0188151	0.239732	0.678288	20	0.7480786024305556
ACSF3	cg02193283	16	rs8049456	-0.0435085	0.0370859	0.240723	0.013957	20	0.7480786024305556
MSRA	cg01048752	8	rs60278284	-0.0531178	0.0453594	0.241581	0.785671	20	0.7497627504332756
BCAT2	cg01475757	19	rs55975925	-0.116378	0.0994016	0.241683	0.62278	20	0.7497627504332756
RBFA	cg25698978	18	rs60007111	-0.090514	0.0773676	0.242032	0.426549	20	0.7501956640692641
MACROD1	cg10747192	11	rs77335965	0.0424091	0.0362742	0.24235400000000001	0.483841	6	0.7505426643598617
ALDH4A1	cg11844800	1	rs28410948	0.0381893	0.0328209	0.244601	0.157066	20	0.7515199862778731
MUTYH	cg19235065	1	rs66732088	-0.108752	0.0932614	0.243575	0.718502	20	0.7515199862778731
OXCT1	cg02389942	5	rs12186512	-0.0803512	0.0690807	0.244769	0.430679	20	0.7515199862778731
OXCT1	cg23434998	5	rs12186512	-0.0662418	0.0567477	0.243087	0.265973	20	0.7515199862778731
OXCT1	cg02441090	5	rs12186512	-0.0767279	0.0659016	0.244311	0.279479	20	0.7515199862778731
CYP11B1	cg08389266	8	rs3802230	-0.0419852	0.0360829	0.244596	0.0305186	20	0.7515199862778731
PPIF	cg09469691	10	rs4980061	0.0324173	0.0278615	0.24462	0.193936	20	0.7515199862778731
MRPL42	cg26479998	12	rs1552861	-0.0774214	0.0664853	0.244226	0.902353	18	0.7515199862778731
SLC25A29	cg25906332	14	rs1059264	-0.0908442	0.0780287	0.244326	0.170148	11	0.7515199862778731
BCAT2	cg21978618	19	rs17272645	0.109453	0.0938832	0.243678	0.644118	20	0.7515199862778731
TRIT1	cg04599922	1	rs34387655	0.0438859	0.0379233	0.247179	0.82919	20	0.751826158028887
BCL2L11	cg27591920	2	rs11693327	-0.0753306	0.0649837	0.246365	NA	NA	0.751826158028887
PHYH	cg24005158	10	rs4750343	0.0323801	0.0279528	0.246707	0.200836	20	0.751826158028887
CKMT1A	cg16804165	15	rs2260160	0.106066	0.0915357	0.246562	0.164409	20	0.751826158028887
DHODH	cg14768367	16	rs3213423	-0.0212336	0.0182714	0.245187	0.0475527	20	0.751826158028887
BCL2	cg12090740	18	rs62098661	-0.0539045	0.0465558	0.246926	0.779413	20	0.751826158028887
ZADH2	cg02750262	18	rs611916	0.029294	0.02529	0.246731	0.489164	15	0.751826158028887
ZADH2	cg18449964	18	rs611916	0.029364	0.0253505	0.246733	0.405478	15	0.751826158028887
ZADH2	cg03972071	18	rs611916	0.029624	0.0255753	0.246739	0.364014	15	0.751826158028887
ZADH2	cg22088248	18	rs611916	0.0395288	0.0341456	0.247006	0.0540833	15	0.751826158028887
COMT	cg20709110	22	rs1544325	-0.0355718	0.0306673	0.246079	0.492615	20	0.751826158028887
TRIT1	cg02965157	1	rs72939665	-0.048954	0.0423446	0.247646	0.637427	12	0.751970042408821
NUDT13	cg01701415	10	rs7099250	-0.0924163	0.0799149	0.247503	0.917211	10	0.751970042408821
PRXL2A	cg05014245	10	rs7074356	0.0903156	0.0782032	0.248139	0.17107	20	0.7528269745762712
MTERF4	cg01796333	2	rs10187363	-0.084925	0.073751	0.249523	0.966565	20	0.7538815701091519
MTERF4	cg11703189	2	rs61620018	-0.0243374	0.0211498	0.249851	0.588782	20	0.7538815701091519
FHIT	cg20366397	3	rs13093788	-0.0933882	0.0812339	0.2503	0.667478	20	0.7538815701091519
GOLPH3	cg10956860	5	rs157489	0.0186265	0.0161624	0.249133	0.721822	20	0.7538815701091519
MTFR2	cg09682190	6	rs797568	0.0303063	0.02639	0.250802	0.0232967	20	0.7538815701091519
SOD2	cg13221458	6	rs9456442	-0.0166643	0.0144735	0.249582	0.112562	20	0.7538815701091519
VDAC3	cg26844171	8	rs73622201	0.0288161	0.0250883	0.250727	0.480757	20	0.7538815701091519
GOT2	cg06302295	16	rs73550818	0.042574	0.036937	0.24907	0.110428	20	0.7538815701091519
PDK2	cg01717201	17	rs847693	0.0854626	0.074382	0.250568	0.588898	17	0.7538815701091519
BCL2	cg23707289	18	rs1801018	-0.0366586	0.0319039	0.250543	0.931959	20	0.7538815701091519
ZADH2	cg20936529	18	rs611916	-0.092458	0.0803182	0.249672	0.0668816	5	0.7538815701091519
MCRIP2	cg09629193	16	rs15564	-0.0947325	0.0825869	0.251355	0.562439	20	0.7549078724832214
SLC25A34	cg02485345	1	rs12724755	0.112406	0.0980447	0.2516	0.012235	20	0.7549335494137354
OXNAD1	cg11208165	3	rs842273	-0.0660942	0.0576726	0.251785	0.623829	20	0.7549335494137354
YBEY	cg14065109	21	rs73144798	-0.0275946	0.0240962	0.252132	0.00778897	20	0.7553416535564853
OMA1	cg16661813	1	rs11207251	-0.0289174	0.0252946	0.252946	0.212947	20	0.755613789824854
OMA1	cg21409895	1	rs11207251	-0.0214364	0.0187401	0.252674	0.24807	20	0.755613789824854
DHX30	cg13052625	3	rs62260764	-0.0601914	0.0526641	0.253067	0.00370905	20	0.755613789824854
DHX30	cg04035392	3	rs62260764	-0.0537766	0.0470067	0.252615	0.00471153	20	0.755613789824854
ALDH4A1	cg03224850	1	rs61757683	0.0185709	0.0162711	0.253729	0.678767	20	0.756328506244796
IFI27	cg14352715	14	rs2239645	-0.0739216	0.0647631	0.253697	0.764489	8	0.756328506244796
AGPAT4	cg21351392	6	rs7769321	-0.0194243	0.0170333	0.254132	0.0554359	19	0.7568998618968386
SETD9	cg17809284	5	rs2591957	-0.0938658	0.0823652	0.254441	0.837542	20	0.7571890457190359
TMEM186	cg08308162	16	rs113082654	-0.0268028	0.0235577	0.255225	0.379578	20	0.7582609344398341
GTPBP3	cg22549504	19	rs1864112	-0.0302478	0.0265771	0.255073	8.704737e-5	20	0.7582609344398341
GTPBP3	cg02316735	19	rs1864112	0.0468863	0.0412692	0.255911	2.208825e-4	20	0.75967035986733
OMA1	cg05309877	1	rs7355165	-0.0407012	0.0358483	0.256219	0.103374	20	0.7599533239436621
MSRA	cg09883798	8	rs144360658	0.0320889	0.0283124	0.257051	0.674197	20	0.7617908079470198
COX19	cg10374962	7	rs12154936	0.0250213	0.0220945	0.257439	0.414366	20	0.7623084400330853
TMEM126A	cg06698742	11	rs17148293	0.0607143	0.0536402	0.257684	0.820542	20	0.762404788429752
NDUFA5	cg09053611	7	rs4140838	-0.0534151	0.0472455	0.25823	0.513659	20	0.7633872568125517
VWA8	cg27231166	13	rs12877906	0.0538379	0.0476584	0.258619	0.0030772	20	0.7639087887788779
NUDT9	cg21298523	4	rs7673763	-0.0390406	0.0346104	0.25932	0.609499	20	0.7653461533388293
NMNAT3	cg14871736	3	rs9653937	-0.0415221	0.0368489	0.259819	0.527668	20	0.7661890049423393
DCAKD	cg25538415	17	rs9898793	0.032919	0.0292588	0.260548	0.226769	20	0.7677063967078189
CHCHD6	cg23542533	3	rs75092207	-0.02757	0.0245209	0.260865	0.205883	20	0.768007449013158
CYP11B2	cg10500909	8	rs7463212	-0.095975	0.0853992	0.261081	0.24228	20	0.7680117814297454
OXNAD1	cg22230912	3	rs1566973	0.0683162	0.0609378	0.262254	0.579402	20	0.7695641360655737
COX7A2	cg17438055	6	rs9350586	0.0439287	0.0391712	0.262094	0.940192	20	0.7695641360655737
C16orf91	cg08888553	16	rs35021217	0.0625816	0.055793	0.262001	0.0418473	20	0.7695641360655737
NDUFA13	cg08815677	19	rs1054308	-0.0521812	0.0466159	0.262975	0.232397	20	0.7710499033579035
TSTD1	cg13906823	1	rs112388093	0.0596302	0.0536205	0.266104	0.381557	14	0.7720035008103728
TSTD1	cg12426196	1	rs112388093	0.0593543	0.0533684	0.266068	0.210212	11	0.7720035008103728
TIMM17A	cg21783442	1	rs2820305	0.0534283	0.0478785	0.264459	0.45573	20	0.7720035008103728
TMEM177	cg23456409	2	rs2280510	-0.0269434	0.0241993	0.265537	0.690243	20	0.7720035008103728
METTL5	cg00010932	2	rs3769768	0.0701943	0.0630632	0.265675	0.50264	20	0.7720035008103728
AGXT2	cg04543510	5	rs7737763	-0.0931769	0.0834589	0.264234	0.137731	19	0.7720035008103728
SDSL	cg16604086	12	rs12815112	-0.0564235	0.0506808	0.265575	8.099118e-4	20	0.7720035008103728
SLC25A29	cg14064024	14	rs10134767	-0.0162204	0.0145855	0.266097	0.113397	20	0.7720035008103728
OPA3	cg15147841	19	rs4803830	-0.101011	0.0905696	0.264729	0.625501	17	0.7720035008103728
MRPS26	cg20133923	20	rs2740201	0.0567438	0.0509993	0.265864	0.0904485	11	0.7720035008103728
SERHL2	cg11341438	22	rs9611825	0.0373976	0.0334839	0.264045	0.836816	20	0.7720035008103728
SERHL2	cg14886794	22	rs9611825	0.0429044	0.0384409	0.264374	0.867128	20	0.7720035008103728
SERHL2	cg19042136	22	rs9611825	0.0559387	0.0502182	0.265317	0.8967	20	0.7720035008103728
CHCHD6	cg18026197	3	rs9838251	0.0148877	0.0134097	0.266905	0.560126	20	0.7732078786407767
CHCHD6	cg17408686	3	rs9838251	0.0161173	0.0145186	0.266951	0.578521	20	0.7732078786407767
MRPL52	cg02181309	14	rs1028648	-0.0203996	0.0183938	0.26741	0.987673	20	0.7739094664510915
TSTD1	cg24161057	1	rs112388093	0.077496399999999993	0.0699434	0.267867	0.22585	11	0.7746067399030696
LYRM4	cg13962347	6	rs2773297	0.0308685	0.0279302	0.269073	0.628104	20	0.776164416064257
NDUFA4	cg03284102	7	rs3761817	0.0427232	0.0386466	0.26895	0.994725	20	0.776164416064257
ADHFE1	cg11530289	8	rs12675850	0.0499242	0.0451998	0.269367	0.747841	20	0.776164416064257
MGST1	cg15284911	12	rs2331818	0.0581697	0.0527202	0.269869	0.79241	20	0.776164416064257
DNM1L	cg07201835	12	rs9738377	-0.0678877	0.0615349	0.269923	0.702451	20	0.776164416064257
GLOD4	cg17267398	17	rs3087833	0.0197898	0.0179277	0.26965	0.368913	20	0.776164416064257
NDUFV3	cg00940809	21	rs34033960	0.0840815	0.0761946	0.269806	0.631565	20	0.776164416064257
MRPS26	cg04400631	20	rs6084240	-0.0505518	0.0459066	0.270815	0.852197	20	0.7781043804173354
MTFR2	cg05174106	6	rs9494505	0.0240427	0.0218517	0.271216	0.0287599	20	0.7786307650360866
MTFR2	cg00465373	6	rs9494505	0.0309457	0.02818	0.272141	0.0359512	20	0.7806614551282052
RNASEH1	cg22586236	2	rs4072374	0.0812568	0.0740377	0.27242	0.247546	14	0.7808364083266613
LARS2	cg17683948	3	rs854187	-0.0342041	0.0313078	0.27461	0.269042	20	0.7817672750397457
ABHD10	cg10672681	3	rs9861562	0.0232316	0.0212477	0.274232	0.0986452	20	0.7817672750397457
ABHD10	cg08979515	3	rs9861562	0.0164112	0.0150023	0.273994	0.0990047	20	0.7817672750397457
ABHD10	cg15059162	3	rs2289598	0.0280354	0.0256521	0.274435	0.0946518	20	0.7817672750397457
ABHD10	cg15684481	3	rs9855924	-0.0324185	0.0296796	0.27471	0.103262	20	0.7817672750397457
COX19	cg16404364	7	rs6949194	-0.0743184	0.0678759	0.273553	0.402774	20	0.7817672750397457
AKAP10	cg11630242	17	rs72841976	0.0786639	0.0719836	0.27448	0.0956125	17	0.7817672750397457
AKAP10	cg25907965	17	rs74852406	0.0401629	0.0367584	0.274562	0.130886	18	0.7817672750397457
COX19	cg24136937	7	rs7792825	-0.106082	0.097237	0.27529	0.46177	19	0.7822507412698413
ETHE1	cg14896756	19	rs76101098	0.0589039	0.0539957	0.275317	0.7689	20	0.7822507412698413
ABHD10	cg22488352	3	rs3804763	0.0382876	0.0351397	0.275897	0.0732066	20	0.7831746434231379
PDE2A	cg18574813	11	rs10793037	0.0237343	0.0217912	0.27608	0.304238	20	0.7831746434231379
HINT1	cg07158495	5	rs2278058	-0.071229	0.0654514	0.276475	0.1991	20	0.7836739049881235
ACOT7	cg25165880	1	rs6683017	0.063339	0.0582918	0.27722	0.663278	20	0.7839249857819904
NDUFA4	cg14972755	7	rs62438446	-0.0565637	0.0520395	0.277064	0.264965	20	0.7839249857819904
HTATIP2	cg17446339	11	rs3808991	-0.0157211	0.014466	0.277142	0.925682	20	0.7839249857819904
TRMT61B	cg07217625	2	rs10865508	-0.0376844	0.0347825	0.278618	0.180689	20	0.7853959039370078
MRPS9	cg26633120	2	rs62151899	-0.077746	0.071689	0.278148	0.570731	20	0.7853959039370078
CS	cg22775789	12	rs34457402	0.0681716	0.0628661	0.27819	0.494504	14	0.7853959039370078
OXA1L	cg05146416	14	rs72679883	0.0879541	0.0811458	0.278408	0.0725034	19	0.7853959039370078
ACADM	cg04872557	1	rs145186371	0.0771276	0.0713976	0.280029	0.348898	17	0.7857531345852895
IMMT	cg18825430	2	rs3764948	0.0725224	0.0671471	0.280118	0.809675	20	0.7857531345852895
LARS2	cg13510812	3	rs61080193	-0.0236173	0.0218829	0.280474	0.310415	17	0.7857531345852895
LARS2	cg04459086	3	rs61080193	-0.0244294	0.0226367	0.280501	0.255586	15	0.7857531345852895
AFG1L	cg17969853	6	rs111757177	0.0779951	0.0722333	0.280246	0.121461	17	0.7857531345852895
CS	cg22979422	12	rs34457402	0.0724151	0.0668878	0.278971	0.563238	16	0.7857531345852895
LDHD	cg24429836	16	rs35754964	-0.0694361	0.0643066	0.280246	0.434414	20	0.7857531345852895
LDHD	cg09899215	16	rs35754964	-0.0700268	0.0648629	0.28031470000000003	0.421662	20	0.7857531345852895
TRMT61B	cg08318365	2	rs67410623	-0.0333316	0.0309828	0.282012	0.166907	20	0.7862954190031152
NEU4	cg18095041	2	rs41438146	-0.0524457	0.0487418	0.281931	0.685939	19	0.7862954190031152
PDE2A	cg14790396	11	rs878277	0.0389312	0.0361554	0.281581	0.35004	20	0.7862954190031152
NUBPL	cg18962786	14	rs79927728	0.0665717	0.0617962	0.281356	0.892057	19	0.7862954190031152
GFER	cg09827065	16	rs7190048	-0.0899402	0.0835045	0.281449	0.217566	20	0.7862954190031152
DNAJA3	cg07437923	16	rs4786494	-0.0118893	0.011036	0.281341	0.00857434	20	0.7862954190031152
DELE1	cg11963365	5	rs6580206	0.0546185	0.0508817	0.283073	0.928268	20	0.7880256469673406
FXN	cg02268013	9	rs79702853	-0.0498286	0.0463984	0.282854	0.555284	18	0.7880256469673406
VPS13D	cg04275506	1	rs12137084	-0.0918735	0.0858948	0.284797	0.207393	7	0.7915543609604956
SLC25A24	cg23045610	1	rs114886157	-0.0392767	0.0367635	0.285359	0.5917	20	0.7915543609604956
MSRA	cg02131230	8	rs11777976	0.0732106	0.0685006	0.285178	0.0769935	20	0.7915543609604956
ALDH1B1	cg03237166	9	rs4646770	0.042192	0.0394995	0.285446	0.207789	20	0.7915543609604956
MTPAP	cg17989358	10	rs2015948	-0.046968	0.0439325	0.285026	0.658838	19	0.7915543609604956
NME3	cg00485296	16	rs1178434	-0.0885259	0.0830384	0.286386	0.409216	20	0.7929694462490333
LIG3	cg02550119	17	rs3926358	0.0760361	0.0713249	0.286399	0.419112	20	0.7929694462490333
CARS2	cg10993865	13	rs330570	-0.0130763	0.0122798	0.286936	0.302299	20	0.7938420370942812
AURKAIP1	cg19823490	1	rs6690960	0.0343192	0.0322651	0.287481	0.803811	20	0.7945667848882035
CHCHD6	cg16218340	3	rs2001976	0.107702	0.101337	0.287864	0.664146	20	0.7945667848882035
ABAT	cg04332619	16	rs1640978	-0.0158682	0.0149282	0.287795	0.337407	20	0.7945667848882035
NAXE	cg16564525	1	rs10796961	-0.0451156	0.0426471	0.29011	0.575773	16	0.7946381101759756
NAXE	cg15208197	1	rs10796961	-0.0447057	0.0422574	0.290085	0.720555	16	0.7946381101759756
CPS1	cg21205803	2	rs62203701	0.0764751	0.0720718	0.288646	0.807639	20	0.7946381101759756
HINT1	cg08523029	5	rs72803743	-0.0150074	0.0141856	0.290086	0.180977	20	0.7946381101759756
ECI2	cg22643080	6	rs9378841	0.0279471	0.0263632	0.289107	0.408982	20	0.7946381101759756
VDAC3	cg15653945	8	rs7017321	0.0147806	0.0139381	0.288942	0.524327	20	0.7946381101759756
TXNRD1	cg25273343	12	rs7136838	-0.0125815	0.0118812	0.289627	0.0301844	20	0.7946381101759756
GOT2	cg08987251	16	rs30836	0.0385592	0.0363008	0.288138	0.824429	20	0.7946381101759756
ACSF3	cg10156586	16	rs9930014	-0.0395226	0.0373423	0.28988	0.0294561	20	0.7946381101759756
SPATA20	cg16312900	17	rs76022681	-0.0265511	0.0250862	0.289875	0.155623	20	0.7946381101759756
SPATA20	cg12765405	17	rs76022681	-0.0406388	0.0384462	0.290498	0.379353	20	0.7950930932721713
ABHD10	cg27279460	3	rs57797651	0.0206803	0.0195895	0.291114	0.0816664	20	0.7956686641221373
MICU2	cg17543804	13	rs4770182	-0.0200188	0.0189644	0.291152	0.0915721	20	0.7956686641221373
SPATA20	cg05652817	17	rs76022681	-0.0550686	0.0521945	0.291396	0.0896216	20	0.7957266819221968
GLS	cg21497043	2	rs11894425	0.0533799	0.050684	0.292254	0.89227	20	0.7959769277566541
BOK	cg23959977	2	rs36030965	0.018202	0.0172703	0.291909	0.251896	20	0.7959769277566541
ETFBKMT	cg15783064	12	rs35517071	0.0353086	0.0335095	0.292025	0.172207	20	0.7959769277566541
TIMM21	cg07870633	18	rs12607129	-0.0403646	0.0383358	0.292377	0.409547	20	0.7959769277566541
NDUFA2	cg02343503	5	rs2569177	-0.0661975	0.0631001	0.294138	0.580338	20	0.7971342906888721
MALSU1	cg00469287	7	rs466240	0.0364769	0.0347656	0.294075	0.568829	20	0.7971342906888721
TXNRD1	cg20324369	12	rs7136838	0.0746358	0.0711331	0.294067	0.0613559	20	0.7971342906888721
NAXD	cg02041435	13	rs330570	0.0788307	0.0750063	0.293264	0.65987	20	0.7971342906888721
UQCC1	cg04149172	20	rs6141543	0.0413456	0.0394104	0.29413	0.0138798	20	0.7971342906888721
UQCC1	cg14752227	20	rs6141543	0.0250242	0.0238098	0.293256	0.0144386	20	0.7971342906888721
UQCC1	cg05389922	20	rs6141543	0.045999	0.0438757	0.294457	0.0209843	20	0.7973962556732223
ABCB10	cg04975458	1	rs12117468	-0.0173999	0.0166573	0.296216	0.22269	20	0.7976070421052632
ABCB10	cg00355656	1	rs12117468	-0.0186103	0.0178176	0.296259	0.271399	20	0.7976070421052632
TRNT1	cg10990081	3	rs1672766	0.0667414	0.0637772	0.29534	0.542358	20	0.7976070421052632
ABHD10	cg00569620	3	rs10511303	0.108837	0.104157	0.296053	0.0175237	10	0.7976070421052632
GRPEL1	cg06055014	4	rs114628112	0.0885955	0.0848321	0.296318	0.361253	20	0.7976070421052632
MALSU1	cg06270993	7	rs466240	-0.0576462	0.0551219	0.295656	0.647948	20	0.7976070421052632
CYB5B	cg07707379	16	rs6499227	0.0296219	0.0283626	0.2963	0.290371	20	0.7976070421052632
OSBPL1A	cg06997114	18	rs17797879	0.0523944	0.0500398	0.295074	0.379142	20	0.7976070421052632
ABCB10	cg11742688	1	rs4148760	-0.0148231	0.0142052	0.296717	0.138057	20	0.7980486546546547
MTHFD1L	cg05977992	6	rs2073067	-0.0521424	0.0499905	0.296928	0.930999	14	0.7980486546546547
MICU2	cg20724184	13	rs4770182	-0.0919445	0.0882763	0.297619	0.295559	20	0.7993057674418605
ACOT7	cg09513469	1	rs61763928	-0.115905	0.122304	0.34329	0.743897	20	0.799469503875969
ACOT7	cg10967178	1	rs74049553	0.0781447	0.0795468	0.325916	0.850208	20	0.799469503875969
UQCRH	cg11235697	1	rs41292543	-0.0190587	0.0193849	0.325523	0.302874	20	0.799469503875969
SCP2	cg03528519	1	rs11581638	-0.0880075	0.0925728	0.341765	0.851444	18	0.799469503875969
ACP6	cg09264377	1	rs4950467	0.0552278	0.0549828	0.315159	0.211693	13	0.799469503875969
ACP6	cg13688186	1	rs4950467	0.0111725	0.011056	0.312238	0.152753	15	0.799469503875969
THEM5	cg21211478	1	rs2279503	0.0751448	0.0766853	0.32713	0.304698	20	0.799469503875969
THEM5	cg01062247	1	rs2279503	-0.0214843	0.0217912	0.324176	0.102459	20	0.799469503875969
THEM5	cg18081104	1	rs2279503	0.105652	0.10852	0.330267	0.240695	14	0.799469503875969
ADCY10	cg26344392	1	rs2071921	-0.0203779	0.0204286	0.318514	0.0847728	20	0.799469503875969
ANGEL2	cg14610958	1	rs78058645	-0.077062	0.0796478	0.333277	0.139493	3	0.799469503875969
ANGEL2	cg19863073	1	rs143743419	-0.0672115	0.0688825	0.329193	0.0967628	3	0.799469503875969
MRPL55	cg22163199	1	rs2295995	-0.0538438	0.0532186	0.311659	0.811516	20	0.799469503875969
MRPL55	cg09462576	1	rs822727	-0.0430678	0.0448852	0.337303	0.75368	20	0.799469503875969
MRPL55	cg08158976	1	rs1620734	-0.0457625	0.04632	0.323171	0.766058	20	0.799469503875969
SPR	cg04807855	2	rs1876487	-0.0927945	0.0903503	0.304396	0.0198445	20	0.799469503875969
MMADHC	cg18399834	2	rs4667420	0.0390357	0.0398501	0.327302	0.0665472	20	0.799469503875969
MMADHC	cg11713727	2	rs4667420	0.113478	0.117243	0.333098	0.0358469	20	0.799469503875969
MMADHC	cg07483086	2	rs6713254	0.0644242	0.0659604	0.328712	0.0513591	20	0.799469503875969
SPHKAP	cg06092815	2	rs13410146	-0.0921043	0.0976737	0.345691	0.197997	15	0.799469503875969
EFHD1	cg16259268	2	rs10201323	-0.0909665	0.0964221	0.345466	0.422446	14	0.799469503875969
EFHD1	cg02806452	2	rs79735520	-0.081887	0.0867796	0.345364	0.706631	16	0.799469503875969
MTERF4	cg16793498	2	rs61739742	-0.0313457	0.0306543	0.306517	0.838008	18	0.799469503875969
BOK	cg22999099	2	rs74491874	0.0153031	0.0151854	0.313575	0.239113	20	0.799469503875969
TRNT1	cg11485152	3	rs1669338	0.0744527	0.0742236	0.315819	0.116312	20	0.799469503875969
TIMMDC1	cg17480641	3	rs149492706	-0.0302363	0.0311715	0.332048	0.652452	3	0.799469503875969
NMNAT3	cg03893701	3	rs28451114	-0.0198159	0.0194915	0.309322	0.755903	20	0.799469503875969
NMNAT3	cg15878317	3	rs28451114	-0.0311473	0.0306705	0.309846	0.770839	20	0.799469503875969
PARL	cg19254558	3	rs4621373	0.0905297	0.0937643	0.334293	0.987227	20	0.799469503875969
SMIM20	cg10409131	4	rs2305669	-0.0146436	0.0142486	0.304079	0.388406	20	0.799469503875969
OCIAD1	cg01360720	4	rs17656641	-0.0919518	0.0924222	0.31978	0.909387	16	0.799469503875969
MGARP	cg23860422	4	rs12642239	-0.0296104	0.0300486	0.32442	0.934193	20	0.799469503875969
MGARP	cg05349245	4	rs6845651	-0.0240976	0.0254461	0.343637	0.992908	20	0.799469503875969
MGARP	cg04606779	4	rs6845651	-0.0220859	0.0233182	0.343561	0.986096	20	0.799469503875969
MGARP	cg14727777	4	rs67132335	-0.0197577	0.0208516	0.343367	0.988899	20	0.799469503875969
CCDC127	cg19655557	5	rs2937019	-0.0547868	0.0566519	0.333504	0.934968	20	0.799469503875969
NSUN2	cg16087382	5	rs567289	0.0425013	0.0425641	0.318025	0.0579683	20	0.799469503875969
NSUN2	cg12844997	5	rs4701742	0.0786398	0.0794772	0.322436	0.0952203	15	0.799469503875969
NSUN2	cg07770526	5	rs6887702	0.0491268	0.051235	0.337633	0.0387216	20	0.799469503875969
NSUN2	cg01954320	5	rs1366297	0.0232769	0.0231684	0.31505	0.0649167	20	0.799469503875969
FASTKD3	cg05495391	5	rs326120	-0.0727776	0.0757503	0.336674	0.278766	20	0.799469503875969
NADK2	cg14725858	5	rs10075150	-0.0612146	0.0635917	0.335739	0.605437	12	0.799469503875969
NADK2	cg21877930	5	rs10075150	0.044761	0.0463691	0.334385	0.61945	20	0.799469503875969
NADK2	cg10946263	5	rs6884019	-0.0588012	0.0590521	0.319371	0.589	20	0.799469503875969
MCCC2	cg22104153	5	rs6872671	-0.0561077	0.0567722	0.323008	0.309421	20	0.799469503875969
ALDH7A1	cg22547559	5	rs7730933	0.0595698	0.0577928	0.302659	0.387582	20	0.799469503875969
ALDH7A1	cg03409151	5	rs13182402	0.0249726	0.025257	0.322791	0.490765	20	0.799469503875969
ALDH7A1	cg25476565	5	rs13182402	0.0335327	0.0339392	0.32314	0.773806	20	0.799469503875969
ALDH7A1	cg05689600	5	rs150596819	0.0343945	0.0363933	0.34462	0.465818	20	0.799469503875969
ALDH7A1	cg01814098	5	rs150596819	0.0415345	0.0440036	0.345227	0.693078	20	0.799469503875969
ALDH7A1	cg08675664	5	rs150596819	0.0337009	0.0356558	0.344571	0.48544	20	0.799469503875969
ALDH7A1	cg19551232	5	rs73343333	-0.0665023	0.0655982	0.310686	0.355357	20	0.799469503875969
ALDH7A1	cg18670373	5	rs150596819	0.0422966	0.0448179	0.3453	0.703915	20	0.799469503875969
UQCRQ	cg20659485	5	rs60532681	0.072615	0.0761641	0.340386	0.444878	20	0.799469503875969
PCBD2	cg05408284	5	rs319598	-0.0560547	0.0585069	0.338018	0.00610069	20	0.799469503875969
PCBD2	cg05713859	5	rs319598	-0.0390194	0.0406212	0.33677	0.00832243	20	0.799469503875969
SLC25A48	cg00637688	5	rs2288832	0.0811287	0.0793144	0.306367	0.535053	20	0.799469503875969
NDUFA2	cg12192566	5	rs2563316	-0.0295071	0.0293133	0.314122	0.149569	20	0.799469503875969
NDUFA2	cg14958663	5	rs778589	-0.0257178	0.0258685	0.320137	0.409819	20	0.799469503875969
NDUFA2	cg12143439	5	rs2563316	-0.0366897	0.0364813	0.314554	0.447887	20	0.799469503875969
NDUFA2	cg25358289	5	rs778589	-0.0298963	0.0300845	0.320346	0.596434	20	0.799469503875969
PRELID2	cg07185596	5	rs13359571	-0.0579197	0.0565784	0.305974	0.888827	20	0.799469503875969
SFXN1	cg26229591	5	rs113886988	0.0648522	0.0679116	0.339602	0.886953	3	0.799469503875969
ECI2	cg27607898	6	rs9405702	0.0632529	0.0609529	0.299395	0.581288	20	0.799469503875969
LYRM4	cg11983857	6	rs200862	-0.0321392	0.0312649	0.303967	0.506719	20	0.799469503875969
LYRM4	cg16048851	6	rs200862	0.110208	0.108947	0.311742	0.635673	17	0.799469503875969
LYRM4	cg12306343	6	rs200862	-0.0447734	0.0436196	0.304679	0.440352	20	0.799469503875969
MRS2	cg26783297	6	rs3846834	-0.0595717	0.0591124	0.313565	0.988268	20	0.799469503875969
VARS2	cg25602049	6	rs79244724	0.0713176	0.0751627	0.34270080000000003	0.157716	20	0.799469503875969
VARS2	cg19331040	6	rs1264309	0.02764	0.0290536	0.34143	0.0011886	20	0.799469503875969
VARS2	cg05853013	6	rs1264309	0.0248302	0.0260931	0.3413	0.00111537	20	0.799469503875969
VARS2	cg25809410	6	rs1264309	0.06513	0.0688736	0.34433	0.10937	10	0.799469503875969
VARS2	cg26467571	6	rs1264309	-0.0523087	0.0551738	0.343093	0.0255233	20	0.799469503875969
VARS2	cg24268004	6	rs1264309	-0.0573983	0.0606109	0.34364	0.0216285	20	0.799469503875969
VARS2	cg02601318	6	rs1264309	-0.0459908	0.0484572	0.342568	0.122899	20	0.799469503875969
VARS2	cg15848685	6	rs1264309	-0.010996	0.011544	0.340832	6.65141e-4	20	0.799469503875969
VARS2	cg12457901	6	rs1264309	-0.0136664	0.0143496	0.3409	9.272027e-4	20	0.799469503875969
VARS2	cg14935711	6	rs1264309	-0.0123576	0.0129743	0.34086	9.433525e-4	20	0.799469503875969
VARS2	cg16958594	6	rs1264309	-0.011206	0.0117647	0.340836	7.18301e-4	20	0.799469503875969
VARS2	cg15978899	6	rs1264309	-0.0112063	0.011765	0.340836	2.560786e-4	20	0.799469503875969
VARS2	cg00933603	6	rs1264309	-0.0122645	0.0128765	0.340859	3.051841e-4	20	0.799469503875969
VARS2	cg10158679	6	rs1264309	-0.0123447	0.0129608	0.34086	3.454171e-4	20	0.799469503875969
VARS2	cg00244776	6	rs1264309	-0.013588	0.0142672	0.340898	5.724193e-4	20	0.799469503875969
VARS2	cg02149965	6	rs1264309	-0.0129127	0.0135575	0.340873	3.158319e-4	20	0.799469503875969
VARS2	cg19013222	6	rs1264309	-0.0273051	0.0287007	0.341416	0.00467101	20	0.799469503875969
VARS2	cg27057509	6	rs1264309	-0.0727751	0.0771337	0.345429	0.233934	7	0.799469503875969
VARS2	cg16113650	6	rs1264309	-0.0164501	0.017275	0.340969	0.0528223	20	0.799469503875969
VARS2	cg27185298	6	rs1264309	-0.0759984	0.080594	0.345692	0.404492	15	0.799469503875969
VARS2	cg23201206	6	rs1264309	0.021908	0.0230166	0.34118	0.0065774	20	0.799469503875969
VARS2	cg20584679	6	rs1264309	0.0311146	0.0327181	0.341608	0.00265004	20	0.799469503875969
VARS2	cg19054685	6	rs1264309	-0.0671197	0.0710197	0.344615	0.0129662	20	0.799469503875969
MCCD1	cg12259379	6	rs111242499	-0.0762815	0.0786703	0.332228	0.71457	20	0.799469503875969
MTHFD1L	cg10395519	6	rs2295734	0.0120758	0.0122305	0.323474	0.464519	20	0.799469503875969
MTHFD1L	cg13748794	6	rs3849794	0.0715829	0.0730516	0.327138	0.594919	20	0.799469503875969
AGPAT4	cg23825897	6	rs9458163	0.0244922	0.024953	0.326329	0.162397	20	0.799469503875969
COX19	cg21511321	7	rs60918895	0.0397003	0.0417516	0.341671	0.179243	20	0.799469503875969
TOMM7	cg14448850	7	rs2240726	-0.0657643	0.0696735	0.345225	0.612384	20	0.799469503875969
MRPS17	cg17804177	7	rs6966609	0.0479177	0.0495199	0.333222	0.128906	20	0.799469503875969
PMPCB	cg06155229	7	rs139193540	0.0186103	0.0180358	0.30214	0.00325091	20	0.799469503875969
PMPCB	cg05204389	7	rs139193540	0.0290932	0.0282165	0.302507	0.00314213	20	0.799469503875969
CHCHD3	cg16770546	7	rs58712861	-0.0908083	0.0896019	0.310839	0.288389	20	0.799469503875969
MSRA	cg01565659	8	rs66533014	0.0167328	0.0167026	0.316436	0.648497	20	0.799469503875969
MSRA	cg03470159	8	rs77200739	-0.0450538	0.0450756	0.317544	0.662611	20	0.799469503875969
SLC25A37	cg11051899	8	rs6988938	0.0583922	0.0574533	0.309466	0.781741	20	0.799469503875969
SLC25A37	cg01770362	8	rs4260902	0.0372669	0.0395154	0.345631	0.710798	20	0.799469503875969
VDAC3	cg17459219	8	rs4376487	-0.0786727	0.082332	0.339297	0.326119	14	0.799469503875969
MRPL15	cg16889368	8	rs12679103	-0.0188196	0.0188441	0.31794	0.245503	20	0.799469503875969
MTFR1	cg04648500	8	rs17303038	0.115828	0.11241	0.302821	0.894011	20	0.799469503875969
TOP1MT	cg15845333	8	rs2450777	-0.0336778	0.0324604	0.299501	0.171147	20	0.799469503875969
AK3	cg00958854	9	rs296858	0.0247567	0.0252806	0.327443	0.275934	20	0.799469503875969
ALDH1B1	cg13521538	9	rs7040397	-0.0974175	0.100343	0.331624	0.466158	8	0.799469503875969
NIPSNAP3A	cg13654468	9	rs35613856	0.0998546	0.098593	0.311158	0.11831	20	0.799469503875969
NIPSNAP3B	cg04239375	9	rs62569025	-0.054049	0.0538984	0.31596	0.984731	20	0.799469503875969
FPGS	cg13492245	9	rs17382675	0.0462252	0.0474103	0.329558	0.932839	20	0.799469503875969
ENDOG	cg04621255	9	rs2293967	0.0751891	0.0742733	0.31138	0.0994345	12	0.799469503875969
MIGA2	cg14637470	9	rs11544968	-0.0846877	0.0819964	0.301687	0.973436	8	0.799469503875969
PITRM1	cg04818343	10	rs4074081	0.0256907	0.0252962	0.309823	0.0972535	20	0.799469503875969
NUDT5	cg16739342	10	rs9329337	0.09428	0.0963492	0.327815	0.13446	19	0.799469503875969
PHYH	cg11115427	10	rs12783652	-0.0259663	0.0273385	0.34221	0.280672	20	0.799469503875969
MTPAP	cg17308493	10	rs10826780	-0.0542761	0.0532479	0.308056	0.628322	19	0.799469503875969
AIFM2	cg00352027	10	rs7082396	-0.0539621	0.0552851	0.32903	0.0825384	20	0.799469503875969
ALDH18A1	cg10612915	10	rs11188409	-0.0387198	0.0406511	0.340848	0.0149527	20	0.799469503875969
OAT	cg24289314	10	rs12263612	-0.0305849	0.0304822	0.315683	0.0368355	20	0.799469503875969
OAT	cg23442326	10	rs11244815	-0.0211747	0.021095	0.315486	0.0166437	20	0.799469503875969
MTG1	cg11631091	10	rs2265638	-0.0380207	0.0396187	0.337224	0.518907	20	0.799469503875969
MTG1	cg06453906	10	rs4628602	0.0947121	0.0979591	0.333617	0.389022	19	0.799469503875969
MTG1	cg21388877	10	rs10776680	0.0147016	0.014669	0.316236	0.535872	20	0.799469503875969
MRPL23	cg07977153	11	rs4980378	0.0570336	0.0582117	0.327204	0.273451	16	0.799469503875969
MRPL23	cg01243658	11	rs7395920	-0.0731193	0.0708434	0.302014	0.143881	11	0.799469503875969
MRPL23	cg14289294	11	rs7395920	0.0642226	0.0621087	0.30112	0.361229	17	0.799469503875969
MRPL23	cg03157283	11	rs1104890	-0.0576181	0.059121	0.329769	0.206204	12	0.799469503875969
MRPL23	cg23314972	11	rs1104890	0.0272648	0.0278418	0.327443	0.243799	12	0.799469503875969
HTATIP2	cg18788940	11	rs113527333	0.0776956	0.0812313	0.338833	0.326399	20	0.799469503875969
MRPL16	cg06171787	11	rs72927436	-0.0624712	0.0647776	0.334848	0.139458	20	0.799469503875969
MRPL16	cg06925083	11	rs7121355	-0.0282931	0.0283191	0.317755	0.0529825	20	0.799469503875969
MRPL16	cg04862679	11	rs72927436	-0.0271817	0.0280386	0.332326	0.0524477	19	0.799469503875969
PC	cg06880963	11	rs9633985	0.0641312	0.0617159	0.298742	0.030701	20	0.799469503875969
CPT1A	cg12691334	11	rs1017641	-0.0902658	0.0934837	0.334255	0.56555	20	0.799469503875969
UCP2	cg11417675	11	rs659366	-0.0308359	0.0320036	0.33529	0.3778	20	0.799469503875969
ME3	cg22814480	11	rs180698871	-0.0292853	0.030955	0.344118	0.0149867	20	0.799469503875969
HEBP1	cg14850660	12	rs1386002	0.0572745	0.0571413	0.316184	0.596317	20	0.799469503875969
ETFRF1	cg11559192	12	rs4963860	0.0124366	0.0127298	0.328586	0.226129	20	0.799469503875969
ETFBKMT	cg05901593	12	rs7302229	0.0532565	0.0514633	0.300742	0.538114	20	0.799469503875969
DNM1L	cg27387222	12	rs78670735	-0.088158	0.0887334	0.320459	0.436334	20	0.799469503875969
DNM1L	cg21446102	12	rs9971873	-0.114424	0.114468	0.317497	0.804119	20	0.799469503875969
DNM1L	cg07687610	12	rs9971873	0.0940491	0.0935862	0.314923	0.884641	20	0.799469503875969
DNM1L	cg06077899	12	rs11052173	-0.0156108	0.0160976	0.332168	0.482844	20	0.799469503875969
YARS2	cg25379877	12	rs570579685	-0.0643034	0.0659892	0.329831	0.673095	20	0.799469503875969
YARS2	cg08114689	12	rs11052173	-0.0399914	0.0413165	0.33308	0.406581	20	0.799469503875969
YARS2	cg13722517	12	rs7958074	-0.0150371	0.014953	0.314596	0.596375	20	0.799469503875969
UNG	cg17429457	12	rs16939920	0.0141726	0.014645	0.333173	0.363854	20	0.799469503875969
ACACB	cg04777824	12	rs2284696	-0.0443652	0.0448401	0.322464	0.133735	20	0.799469503875969
ALDH2	cg22158248	12	rs17628828	-0.0330381	0.0333802	0.322295	0.972579	20	0.799469503875969
SDSL	cg05149586	12	rs12832115	-0.0847174	0.0827626	0.306015	0.013814	20	0.799469503875969
C12orf65	cg24274164	12	rs11537458	-0.0613107	0.0640125	0.338167	0.616251	19	0.799469503875969
PCCA	cg23271530	13	rs67834927	-0.0966578	0.0964302	0.31617	0.564728	20	0.799469503875969
PCCA	cg11890169	13	rs56391467	0.0825002	0.0865882	0.340697	0.796182	20	0.799469503875969
METTL17	cg01779043	14	rs2771341	0.0635145	0.0658997	0.335144	0.75059	20	0.799469503875969
METTL17	cg18600211	14	rs2771341	0.0382669	0.0395206	0.332906	0.556754	20	0.799469503875969
SPTLC2	cg04947514	14	rs76236966	-0.0681652	0.0680589	0.316555	0.405474	8	0.799469503875969
IFI27	cg23038560	14	rs7141881	-0.0440503	0.0443932	0.321063	0.927708	20	0.799469503875969
SQOR	cg14930642	15	rs2733246	0.064487	0.0622836	0.300493	0.426707	20	0.799469503875969
SQOR	cg16751778	15	rs78975363	-0.0993432	0.0957553	0.299517	0.653981	20	0.799469503875969
LACTB	cg25808839	15	rs2729819	-0.0650667	0.0641476	0.310426	0.226921	20	0.799469503875969
LACTB	cg07064595	15	rs2729778	-0.0465606	0.0472792	0.324722	0.013068	20	0.799469503875969
PIF1	cg04124040	15	rs832881	0.0401196	0.0403149	0.319661	0.556848	20	0.799469503875969
MRPL28	cg00101154	16	rs3929996	0.0122727	0.0119134	0.302933	0.152313	20	0.799469503875969
MRPL28	cg08923669	16	rs11640037	0.0154281	0.0151842	0.309601	0.349489	20	0.799469503875969
C16orf91	cg04536393	16	rs8061842	-0.0153856	0.0160698	0.338355	0.0760576	20	0.799469503875969
C16orf91	cg03033344	16	rs8061842	0.0184101	0.0192315	0.338422	0.065387	20	0.799469503875969
C16orf91	cg08181402	16	rs8061842	-0.0173604	0.0181338	0.338391	0.0898714	20	0.799469503875969
C16orf91	cg07000567	16	rs8061842	0.0272044	0.0284321	0.338658	0.0793438	20	0.799469503875969
C16orf91	cg20680045	16	rs8061842	-0.0997908	0.105361	0.343571	0.417686	20	0.799469503875969
NME3	cg10471544	16	rs1178438	-0.0490224	0.0508433	0.334953	0.579499	20	0.799469503875969
ECI1	cg03227353	16	rs150930	-0.069198	0.0687902	0.31445	0.317283	17	0.799469503875969
ECI1	cg26585644	16	rs150930	-0.0345084	0.0341038	0.311603	0.339948	20	0.799469503875969
ABAT	cg03698956	16	rs1358692	-0.041222	0.0402446	0.305701	0.863727	20	0.799469503875969
ABAT	cg07336964	16	rs3095512	-0.0329273	0.0348312	0.344486	0.266367	20	0.799469503875969
ABAT	cg16586594	16	rs1731064	-0.0190894	0.0201874	0.344347	0.308017	20	0.799469503875969
ABAT	cg26778345	16	rs1731064	-0.0216072	0.0228548	0.344449	0.332221	20	0.799469503875969
ABAT	cg01221157	16	rs1640979	-0.0158631	0.0166939	0.341992	0.501311	20	0.799469503875969
ABAT	cg10292855	16	rs1640976	-0.0157416	0.0164626	0.338968	0.335328	20	0.799469503875969
ABAT	cg05372963	16	rs1640979	-0.0160485	0.0168891	0.341998	0.417405	20	0.799469503875969
ABAT	cg26915924	16	rs1640981	-0.0164249	0.0171507	0.338223	0.37074	20	0.799469503875969
TUFM	cg00348858	16	rs12325014	-0.0535324	0.0528119	0.310753	0.467862	20	0.799469503875969
CYB5B	cg16659480	16	rs8064195	0.0499158	0.0482696	0.301087	0.408156	20	0.799469503875969
CYB5B	cg03912267	16	rs16958866	0.0567148	0.0579725	0.327923	0.0260472	15	0.799469503875969
TEFM	cg22346355	17	rs57432042	-0.111308	0.110599	0.314219	0.377005	13	0.799469503875969
ACACA	cg07660627	17	rs11651239	-0.0561337	0.0545655	0.303603	0.890975	20	0.799469503875969
PNPO	cg05446659	17	rs757352	-0.0618171	0.0633826	0.329411	0.335716	20	0.799469503875969
ATP5MC1	cg24070195	17	rs55941919	0.0498686	0.0495062	0.31378	0.365881	20	0.799469503875969
ATP5MC1	cg25450121	17	rs55941919	0.0114208	0.0112858	0.311555	0.433254	20	0.799469503875969
ME2	cg06777274	18	rs2851743	-0.0560162	0.0538147	0.297918	0.562233	20	0.799469503875969
GPX4	cg14894245	19	rs12979379	-0.0602834	0.0621007	0.33168	0.366633	20	0.799469503875969
MRPL54	cg18067127	19	rs10419790	-0.0910298	0.0922241	0.323618	0.226883	8	0.799469503875969
MRPL4	cg01409448	19	rs2884487	0.0324003	0.0318972	0.309738	0.135057	20	0.799469503875969
GCDH	cg21050076	19	rs2242517	-0.0412851	0.042135	0.32717	0.552189	20	0.799469503875969
SARS2	cg14774273	19	rs8113389	0.0957999	0.100933	0.342546	0.592962	20	0.799469503875969
TIMM50	cg15752292	19	rs34161663	0.0182019	0.0183414	0.321005	0.239274	20	0.799469503875969
PRDX6	cg16686757	19	rs12977716	0.0794375	0.0822276	0.334009	0.89381	20	0.799469503875969
PRDX6	cg15007391	19	rs2613842	0.0238321	0.0244202	0.329106	0.800396	20	0.799469503875969
CPT1C	cg21723184	19	rs12980063	0.0599118	0.0581873	0.30318	0.122886	20	0.799469503875969
COX6B2	cg08024114	19	rs11084396	-0.0407274	0.0394866	0.302343	0.0996978	20	0.799469503875969
COX6B2	cg20639400	19	rs45480394	0.102876	0.0994639	0.300995	0.669066	16	0.799469503875969
COX6B2	cg13409645	19	rs45480394	0.0926212	0.0892672	0.299469	0.81127	18	0.799469503875969
BCL2L1	cg08257293	20	rs77130187	-0.026736	0.0268939	0.320161	0.335232	20	0.799469503875969
UQCC1	cg12522898	20	rs62210593	-0.0894601	0.0897679	0.318973	0.150062	20	0.799469503875969
FAM210B	cg15713086	20	rs6099108	0.0562104	0.0542308	0.299967	0.375631	20	0.799469503875969
FAM210B	cg01744217	20	rs6099108	0.0479788	0.0462035	0.299073	0.392366	20	0.799469503875969
PISD	cg01338084	22	rs8139274	-0.0227202	0.0220092	0.30193	0.660984	20	0.799469503875969
CYB5R3	cg25044876	22	rs11090113	-0.0292592	0.0294627	0.320665	0.00962889	20	0.799469503875969
CYB5R3	cg20950843	22	rs11090113	0.0239852	0.0241399	0.320422	0.0285978	20	0.799469503875969
SELENOO	cg08875078	22	rs5771226	-0.0148823	0.0156141	0.340524	0.320823	20	0.799469503875969
SELENOO	cg16473166	22	rs5771226	-0.0131959	0.0138437	0.340486	0.372663	20	0.799469503875969
SELENOO	cg07726808	22	rs2272851	0.0290122	0.030206	0.336814	0.214318	20	0.799469503875969
VARS2	cg27525647	6	rs1264309	-0.0793097	0.0841798	0.346118	0.0191785	14	0.7999365551969011
VARS2	cg21394121	6	rs1264309	0.0810704	0.0860896	0.346347	0.0336875	16	0.7999503070967742
VARS2	cg00526088	6	rs1264309	0.0895616	0.0953498	0.34758	0.0532677	4	0.8017626829896907
SLC25A37	cg09621438	8	rs4260902	0.058745	0.0625399	0.347566	0.86701	20	0.8017626829896907
NMNAT3	cg15295200	3	rs3922941	0.00968885	0.0103343	0.348479	0.833033	20	0.8022853672025724
PRKN	cg07098722	6	rs7744798	0.0339719	0.0362147	0.348208	0.285845	20	0.8022853672025724
ETFBKMT	cg08647727	12	rs7969600	0.14821	0.158055	0.348392	0.374512	20	0.8022853672025724
EFHD1	cg00267122	2	rs6437070	-0.0937849	0.1001	0.348804	0.49892	16	0.8025182005141389
IMMP2L	cg02729030	7	rs214471	0.0371851	0.0397409	0.349434	0.991498	20	0.8034504097623635
BOLA1	cg06605933	1	rs6587680	0.0535696	0.0573054	0.349886	0.450044	20	0.8039751681643132
ECSIT	cg19782731	19	rs184960221	-0.0615003	0.0658436	0.350285	0.766164	20	0.8043757100705581
MALSU1	cg00054692	7	rs4282457	0.0565359	0.0605586	0.350524	0.623805	20	0.8044078705128205
COX19	cg16245431	7	rs57492282	0.0524517	0.0563613	0.352044	0.23004	20	0.8070115300896287
NDUFB7	cg01392930	19	rs11673123	-0.0595312	0.0639773	0.35211	0.438406	10	0.8070115300896287
ACOT11	cg21448423	1	rs6588519	-0.0349135	0.0375975	0.353089	0.24894	20	0.807189183908046
SFXN1	cg00075204	5	rs2963847	0.062574	0.0673635	0.35294	0.521459	4	0.807189183908046
SLC25A37	cg24917065	8	rs2942202	0.0107354	0.0115464	0.352496	0.00708238	20	0.807189183908046
FDX1	cg20364660	11	rs12785938	-0.0265575	0.0285966	0.353048	0.715865	20	0.807189183908046
MACROD1	cg11659663	11	rs17631839	0.0274849	0.0296124	0.353327	0.449842	14	0.8072173490746649
TRMU	cg27032184	22	rs3817874	0.0594903	0.0642201	0.354264	0.325634	20	0.8088423227040816
THEM4	cg13869942	1	rs10888453	0.0199167	0.0215284	0.354895	0.531586	20	0.8097663377947738
NDUFA2	cg09824255	5	rs12153256	0.0548725	0.0594295	0.35584	0.510431	20	0.8114067719745223
LYPLA1	cg18799069	8	rs111610789	-0.0713632	0.0773745	0.356368	0.957848	14	0.8115748409669211
MACROD1	cg11642412	11	rs17631839	0.0624787	0.0677161	0.356187	0.943413	6	0.8115748409669211
NDUFA11	cg19731055	19	rs8113052	-0.0256447	0.0278227	0.356675	0.720628	20	0.8117591964399238
ACOT7	cg21220721	1	rs541142647	0.0845322	0.0949095	0.373111	0.916233	20	0.8120788144144143
DNAJC11	cg23040782	1	rs200439	0.0261705	0.0286072	0.36028520000000003	0.0928892	20	0.8120788144144143
PARK7	cg00042356	1	rs7517357	0.0204068	0.0228666	0.372164	0.366072	20	0.8120788144144143
PARK7	cg10385390	1	rs34157438	-0.0353657	0.0396903	0.372907	0.471832	20	0.8120788144144143
HMGCL	cg01604210	1	rs34570472	0.0491385	0.0547054	0.369058	0.382623	20	0.8120788144144143
NDUFS5	cg11396951	1	rs2147591	-0.0153429	0.0170864	0.369207	0.426203	20	0.8120788144144143
SCP2	cg04310824	1	rs12040433	-0.0641513	0.0703331	0.361713	0.605657	20	0.8120788144144143
THEM4	cg26347189	1	rs1352654	0.0349367	0.0386715	0.366302	0.484157	20	0.8120788144144143
MTHFD2	cg22704057	2	rs3821321	0.0408096	0.0450435	0.364934	0.39292	20	0.8120788144144143
CASP8	cg20608990	2	rs6731120	-0.0231335	0.0255719	0.365652	0.0634675	20	0.8120788144144143
EFHD1	cg22193436	2	rs4146412	-0.0506526	0.0565549	0.370447	0.182637	20	0.8120788144144143
EFHD1	cg05364026	2	rs112089070	-0.0247812	0.0280638	0.37722	0.589454	19	0.8120788144144143
AGXT	cg11385353	2	rs11681134	-0.0474138	0.0530652	0.371589	0.0310124	20	0.8120788144144143
NEU4	cg11452267	2	rs62193132	-0.0671182	0.0757217	0.375413	0.664572	20	0.8120788144144143
TCAIM	cg17943672	3	rs6797417	0.0269515	0.0293322	0.358181	0.18981	20	0.8120788144144143
LARS2	cg21211645	3	rs11919039	0.0608462	0.0670768	0.364348	0.544487	20	0.8120788144144143
NIT2	cg10731256	3	rs17279967	-0.0156651	0.0173495	0.36657	0.78942	20	0.8120788144144143
QDPR	cg26689483	4	rs7661303	-0.0123491	0.0135861	0.363377	0.266313	20	0.8120788144144143
QDPR	cg08808571	4	rs7661303	-0.0191317	0.0210561	0.363559	0.246189	20	0.8120788144144143
MCUB	cg05248542	4	rs6816926	0.0281192	0.0305661	0.357601	0.219596	20	0.8120788144144143
MRPL36	cg24003306	5	rs13187162	-0.017323	0.019406	0.372039	0.497426	20	0.8120788144144143
NDUFS6	cg11442326	5	rs3776145	-0.0525577	0.0595202	0.377224	0.406552	20	0.8120788144144143
NDUFS6	cg00561739	5	rs4147769	-0.0515657	0.0584532	0.377685	0.403017	20	0.8120788144144143
NDUFS6	cg18800681	5	rs4975851	-0.0583483	0.0654256	0.372486	0.420992	20	0.8120788144144143
NDUFS6	cg00232265	5	rs3776141	-0.0168109	0.0189704	0.375528	0.491227	20	0.8120788144144143
OXCT1	cg08590939	5	rs67869805	-0.0672535	0.0746023	0.367327	0.112076	20	0.8120788144144143
NDUFA2	cg08830139	5	rs12153256	0.07614	0.0828976	0.358367	0.351137	11	0.8120788144144143
MOCS1	cg11398743	6	rs75828961	0.075682	0.0837368	0.366097	0.380668	18	0.8120788144144143
MOCS1	cg09284708	6	rs58678632	-0.0502259	0.0554163	0.364757	0.163449	20	0.8120788144144143
MOCS1	cg06000951	6	rs75773116	-0.0875257	0.0978888	0.37125	0.466354	14	0.8120788144144143
MOCS1	cg07182756	6	rs75773116	-0.117778	0.132435	0.373826	0.454236	11	0.8120788144144143
COX7A2	cg24775832	6	rs3756797	0.0480016	0.0536418	0.370865	0.805285	20	0.8120788144144143
MTHFD1L	cg10449408	6	rs17349743	0.077192	0.087001	0.374942	0.162268	6	0.8120788144144143
PRKN	cg15275393	6	rs7763093	-0.0291598	0.0325002	0.369603	0.794737	20	0.8120788144144143
PRKN	cg07436074	6	rs7763093	-0.0720013	0.0809525	0.373774	0.686653	15	0.8120788144144143
SUGCT	cg17389988	7	rs1203717	0.0875494	0.0950963	0.357239	0.609595	7	0.8120788144144143
COA1	cg12375586	7	rs4077510	0.0305193	0.0344646	0.375873	0.00812817	20	0.8120788144144143
MTERF1	cg05488439	7	rs9656002	-0.0938602	0.104612	0.369602	0.246886	20	0.8120788144144143
MTERF1	cg17054360	7	rs62466809	-0.0663312	0.0746743	0.374393	0.173831	20	0.8120788144144143
SLC25A13	cg21022364	7	rs12704843	-0.0232227	0.0262815	0.376905	0.532401	20	0.8120788144144143
MSRA	cg08841257	8	rs11774474	-0.0229135	0.0259736	0.377676	0.17375	20	0.8120788144144143
MSRA	cg14257676	8	rs11774474	-0.0218069	0.0247169	0.377632	0.846569	20	0.8120788144144143
LYPLA1	cg00327506	8	rs187565664	-0.044698	0.0494941	0.366474	0.944978	20	0.8120788144144143
LYPLA1	cg24144687	8	rs75325034	-0.0529355	0.0578318	0.360015	0.940736	20	0.8120788144144143
LYPLA1	cg20916578	8	rs75325034	-0.0699214	0.076792	0.362543	0.933786	20	0.8120788144144143
MRPL15	cg07335376	8	rs2271567	-0.0219479	0.0247288	0.374785	0.304093	20	0.8120788144144143
MRPL15	cg05595134	8	rs2271567	-0.0268339	0.0302567	0.375146	0.454998	20	0.8120788144144143
MRPL15	cg06369261	8	rs2375696	-0.0156382	0.0176515	0.375652	0.504744	20	0.8120788144144143
NDUFAF6	cg23106115	8	rs10105437	-0.0352131	0.0389322	0.365745	0.739267	20	0.8120788144144143
NDUFAF6	cg21197871	8	rs10105437	-0.0413343	0.0457499	0.366268	0.64102	20	0.8120788144144143
TWNK	cg18276125	10	rs62626301	-0.0265674	0.0299615	0.375231	0.944109	7	0.8120788144144143
OAT	cg02693002	10	rs2240881	-0.0297131	0.0332877	0.372063	0.310968	20	0.8120788144144143
MTG1	cg00035326	10	rs34322922	-0.0939986	0.102682	0.359965	0.208816	15	0.8120788144144143
MGST1	cg00874480	12	rs4149197	0.0817991	0.0905695	0.366439	0.414385	17	0.8120788144144143
CHPT1	cg03788004	12	rs2114918	-0.0295701	0.0331106	0.371819	0.26738	20	0.8120788144144143
CLYBL	cg25318296	13	rs9557330	0.0669023	0.0756613	0.37657	0.0362752	16	0.8120788144144143
PCCA	cg06398335	13	rs4772302	0.0225607	0.0246318	0.359709	0.564162	20	0.8120788144144143
PCCA	cg22432024	13	rs4772302	0.0248228	0.0271074	0.359814	0.51249	20	0.8120788144144143
METTL17	cg27291765	14	rs2771342	-0.0384671	0.0433538	0.374926	0.484781	20	0.8120788144144143
SLC25A47	cg09979281	14	rs11626882	0.0662397	0.072872	0.363357	0.558118	20	0.8120788144144143
IDH3A	cg05392644	15	rs4886560	0.0441624	0.0481093	0.358639	0.608056	20	0.8120788144144143
IDH3A	cg04093323	15	rs4886560	0.0227109	0.0246769	0.357401	0.522294	20	0.8120788144144143
C16orf91	cg01789926	16	rs57719803	0.0454919	0.0501693	0.36453	0.284694	20	0.8120788144144143
C16orf91	cg03575292	16	rs57719803	0.0404814	0.0446048	0.364112	0.429469	20	0.8120788144144143
C16orf91	cg27239473	16	rs7201572	0.0224531	0.0253334	0.375454	0.524164	20	0.8120788144144143
ABAT	cg01881182	16	rs1640973	-0.0192322	0.0217886	0.377412	0.359204	20	0.8120788144144143
ABAT	cg08241330	16	rs1640973	-0.0162129	0.0183639	0.377308	0.35104	20	0.8120788144144143
ABAT	cg08834902	16	rs1640973	-0.0165619	0.0187597	0.377319	0.355841	20	0.8120788144144143
ABAT	cg00231389	16	rs1640973	-0.0202246	0.0229146	0.377449	0.368482	20	0.8120788144144143
ACSM2A	cg00637361	16	rs2221448	-0.03592	0.0404672	0.374739	0.315251	20	0.8120788144144143
NDUFAB1	cg08733553	16	rs152458	0.0833873	0.0929121	0.36946	0.0417551	15	0.8120788144144143
SPG7	cg04329477	16	rs71396924	0.0573778	0.0649151	0.376756	0.0263097	20	0.8120788144144143
SPG7	cg07110801	16	rs71396924	0.0473405	0.0535038	0.376261	0.151462	20	0.8120788144144143
COX10	cg13619177	17	rs79688352	0.0244037	0.0266126	0.359143	0.885098	6	0.8120788144144143
ACLY	cg25687894	17	rs4796743	0.0250367	0.0272794	0.358729	0.00374303	20	0.8120788144144143
ACSF2	cg14672994	17	rs2277631	-0.026776	0.0293715	0.361963	0.398433	20	0.8120788144144143
ACSF2	cg23674344	17	rs2277631	-0.0212839	0.023337	0.361757	0.373031	20	0.8120788144144143
ATP5F1A	cg07881863	18	rs9783887	0.0761761	0.0848635	0.369383	0.499442	20	0.8120788144144143
ATP5F1A	cg12108650	18	rs1800640	0.0716425	0.0785566	0.361776	0.274225	20	0.8120788144144143
ACAA2	cg03345145	18	rs695015	-0.0204223	0.0230194	0.374983	0.825012	20	0.8120788144144143
LONP1	cg26242866	19	rs2436508	-0.0266841	0.0300129	0.373955	0.108732	20	0.8120788144144143
NDUFA11	cg07624742	19	rs8102177	-0.0274127	0.0300598	0.361801	0.757117	20	0.8120788144144143
NDUFB7	cg16256643	19	rs1609864	0.0522099	0.0580225	0.368215	0.190722	14	0.8120788144144143
SDHAF1	cg15584071	19	rs4805149	-0.05197	0.0584805	0.37418	0.14753	12	0.8120788144144143
CPT1C	cg25232942	19	rs12984428	0.0696549	0.0774099	0.368216	0.288327	12	0.8120788144144143
ISOC2	cg18846804	19	rs4801655	-0.037989	0.0424759	0.371126	0.537716	20	0.8120788144144143
PXMP4	cg26537568	20	rs6142005	0.0163815	0.0183392	0.371722	0.0628612	20	0.8120788144144143
TXNRD2	cg10699871	22	rs3804047	0.0476956	0.0533536	0.371346	0.46857	20	0.8120788144144143
TXNRD2	cg10131972	22	rs3804047	0.0269893	0.0301082	0.370034	0.429761	20	0.8120788144144143
TXNRD2	cg23122901	22	rs3804047	0.0258342	0.0288165	0.369982	0.533454	20	0.8120788144144143
TSPO	cg13428073	22	rs138904	0.0730796	0.0807971	0.36574	0.0192781	10	0.8120788144144143
SAMM50	cg18576206	22	rs5764473	0.0660662	0.0748031	0.377128	0.540163	20	0.8120788144144143
NDUFS6	cg06603851	5	rs57077546	0.0355482	0.0403536	0.378362	0.153232	20	0.8122277386091127
MRPL22	cg11901646	5	rs11740202	-0.0824523	0.0935618	0.378177	0.420019	20	0.8122277386091127
SPATA20	cg24438145	17	rs9890200	-0.0131786	0.0149624	0.378435	0.0545148	20	0.8122277386091127
SPATA20	cg18945744	17	rs9890200	0.0221576	0.0251709	0.378702	0.326899	20	0.812315298981426
NDUFS5	cg16603713	1	rs7538228	-0.0295147	0.0336807	0.380863	0.521269	20	0.8140418031026253
D2HGDH	cg12045080	2	rs111734424	-0.0218186	0.0248862	0.380629	0.669012	15	0.8140418031026253
MOCS1	cg21356536	6	rs78230954	-0.113157	0.129193	0.381099	0.397438	11	0.8140418031026253
MOCS1	cg00083059	6	rs78230954	-0.112748	0.12869	0.380965	0.449702	10	0.8140418031026253
SPATA20	cg16020904	17	rs9890200	-0.0515796	0.058794	0.380327	0.108084	20	0.8140418031026253
SLC25A10	cg07845392	17	rs62077222	0.0297197	0.0338895	0.380509	0.357201	20	0.8140418031026253
PICK1	cg11417954	22	rs6000989	-0.0310823	0.0354729	0.380907	0.0274001	20	0.8140418031026253
MSRA	cg26951958	8	rs11779614	-0.0507729	0.0580971	0.382156	0.44138	20	0.814917530952381
GSR	cg08305799	8	rs2113524	0.0304073	0.0348128	0.382417	0.51494	20	0.814917530952381
ABAT	cg00220102	16	rs1640972	-0.0158446	0.0181389	0.382381	0.30763	20	0.814917530952381
PICK1	cg10778862	22	rs6000989	0.0460805	0.0527571	0.382419	0.0979475	20	0.814917530952381
TXNRD2	cg02403412	22	rs190268517	0.075206	0.0862546	0.383259	0.560572	10	0.8162210458060678
SPATA20	cg02621540	17	rs9890200	-0.0834057	0.0957163	0.383544	0.204493	19	0.8163423769322236
MTCH1	cg11802172	6	rs16889370	0.0990905	0.113808	0.383927	0.862903	4	0.8166715995246584
NDUFAF6	cg27127492	8	rs10110635	-0.0419524	0.0482319	0.384406	0.604225	20	0.8172062173396675
ECHDC2	cg14039246	1	rs12739372	0.0476919	0.0549218	0.385198	0.265962	20	0.8184018100890209
PDK2	cg18664900	17	rs56409353	-0.0206205	0.0237681	0.385629	0.548882	20	0.8188322087781732
COASY	cg20126647	17	rs74933984	0.0339084	0.0391291	0.386173	0.0651937	3	0.8195016834617664
RPIA	cg01494896	2	rs2365118	-0.0734899	0.0850329	0.387449	0.604771	7	0.8197795874704491
C6orf136	cg17129519	6	rs9262149	0.0142804	0.0165067	0.386969	0.0873748	15	0.8197795874704491
AGPAT5	cg24485696	8	rs2980688	-0.044048	0.0509439	0.387238	0.372202	20	0.8197795874704491
SLC25A23	cg08588635	19	rs168349	-0.0899383	0.104031	0.387296	0.712253	9	0.8197795874704491
PICK1	cg16760049	22	rs76216215	0.040194	0.0464692	0.387061	0.0623157	20	0.8197795874704491
ACSL6	cg02257405	5	rs247005	-0.0541751	0.0627243	0.387752	0.140683	20	0.8199356680448906
MRPL19	cg14412622	2	rs1990144	0.0642651	0.0745305	0.388541	0.595544	20	0.8211205501770955
MTERF1	cg09669835	7	rs2049314	-0.0782938	0.090896	0.389042	0.269145	20	0.8215538514150943
ACLY	cg19443920	17	rs893009	0.0679913	0.0789624	0.389205	0.017154	14	0.8215538514150943
OMA1	cg23211736	1	rs12030713	0.0581056	0.0676495	0.390384	0.169348	20	0.8235569546258102
MACROD1	cg10161008	11	rs145345311	0.0687706	0.0801368	0.390802	0.713745	20	0.8239515477031802
NDUFS5	cg13500353	1	rs11205603	-0.0580988	0.0677787	0.391343	0.460492	13	0.8246075915244262
RPUSD3	cg26417554	3	rs1133340	-0.0603066	0.0704335	0.391875	0.191544	19	0.8252432788235294
ALDH7A1	cg04200010	5	rs3736171	-0.0129858	0.015191	0.392645	0.00827888	20	0.826037883666275
EPHX2	cg24081819	8	rs9314348	0.0756216	0.0884768	0.392714	0.0917304	16	0.826037883666275
MACROD1	cg05555928	11	rs663889	-0.0160523	0.0187979	0.393138	0.695718	20	0.8264435255431591
SLC25A18	cg03404815	22	rs149352662	0.0615721	0.0721502	0.393444	NA	NA	0.8266026713615023
CMC1	cg03144753	3	rs10510607	0.0478481	0.0561276	0.393943	0.404843	20	0.8266807573270809
MACROD1	cg26318627	11	rs614035	-0.0198495	0.0232821	0.393902	0.621954	20	0.8266807573270809
IMMP2L	cg24209126	7	rs37719	0.0728074	0.0855359	0.394663	0.691868	20	0.8272212517564402
SDSL	cg20700386	12	rs7132340	0.106077	0.124616	0.394644	0.0131417	20	0.8272212517564402
NMNAT3	cg25780109	3	rs1497266	0.0521907	0.0615531	0.396495	0.288368	20	0.8281970746791132
PARL	cg19266387	3	rs7641295	0.0349675	0.0411572	0.395543	0.444193	20	0.8281970746791132
ACSL1	cg01899937	4	rs6552828	0.0293049	0.0345634	0.396517	0.0521316	20	0.8281970746791132
SLC25A13	cg13820573	7	rs4729243	0.0305646	0.0360089	0.39599	0.578023	20	0.8281970746791132
NUDT13	cg24801889	10	rs7097343	0.048419	0.0570929	0.396396	0.450549	6	0.8281970746791132
SLC25A28	cg22615255	10	rs12782208	0.0332396	0.0392019	0.39649	0.427741	20	0.8281970746791132
SLC25A13	cg16792234	7	rs13307036	0.00877755	0.0103751	0.397541	0.622193	20	0.8298531848396501
ATAD3A	cg19517490	1	rs819982	-0.0171492	0.0203346	0.399032	0.895309	20	0.8314366837209303
ACOT7	cg23230478	1	rs11801103	-0.0767644	0.0910859	0.399357	0.716159	20	0.8314366837209303
PGAM5	cg09802308	12	rs74723244	0.12426	0.147475	0.399461	0.824381	20	0.8314366837209303
DMPK	cg16686429	19	rs8107744	-0.0423587	0.0502082	0.398859	0.381445	20	0.8314366837209303
DMPK	cg17499826	19	rs8107744	-0.0489384	0.0580785	0.399439	0.140049	20	0.8314366837209303
MOCS1	cg18394533	6	rs77214991	-0.103453	0.122918	0.399989	0.467531	12	0.8317992787456445
PRXL2A	cg22593177	10	rs10736366	0.0689709	0.0819675	0.4001	0.169769	20	0.8317992787456445
AGXT	cg24371033	2	rs10201556	-0.0324969	0.0386466	0.40042	0.0332407	20	0.8319805722576901
ATAD3B	cg26042514	1	rs819982	-0.0373971	0.0445047	0.400743	0.81337	20	0.8321691310904873
SLC25A29	cg01437482	14	rs8012208	-0.0710861	0.0846936	0.401282	0.148474	14	0.8323240730011587
PDK2	cg16035921	17	rs60269840	0.0167607	0.0199623	0.401122	0.498759	20	0.8323240730011587
EFHD1	cg12284971	2	rs7571133	-0.0316238	0.0378113	0.402952	0.136917	20	0.8336792713625866
EFHD1	cg11827409	2	rs7571133	0.037227	0.0445366	0.403225	0.179081	20	0.8336792713625866
AGXT	cg16967583	2	rs10201556	-0.057701	0.0688877	0.40225	0.142021	20	0.8336792713625866
TOP1MT	cg00185032	8	rs878238	-0.0671824	0.0803922	0.403333	0.266144	20	0.8336792713625866
PRXL2A	cg02750471	10	rs4387297	-0.0412655	0.049324	0.402806	0.620134	20	0.8336792713625866
CPT1A	cg22911054	11	rs11228377	0.022015	0.0263046	0.402635	0.197453	20	0.8336792713625866
EFHD1	cg02905605	2	rs7571133	0.0439602	0.0526381	0.403638	0.144452	20	0.8338288932487017
EFHD1	cg08817786	2	rs7571133	0.0478866	0.0573725	0.403908	0.159649	20	0.8339050495963091
CLYBL	cg18680335	13	rs4771347	0.0362299	0.043443	0.404301	0.0880579	18	0.834150517281106
ACSF2	cg14767768	17	rs2305998	-0.073174	0.0877783	0.404493	0.659323	15	0.834150517281106
ALDH9A1	cg12799677	1	rs12670	-0.0204038	0.0245019	0.404989	0.803672	20	0.8346925607369028
ACOT7	cg11723698	1	rs114122219	-0.0470415	0.0571541	0.410472	0.837683	20	0.8370974709897611
SCP2	cg24152080	1	rs150311619	0.0178939	0.0216456	0.40842	0.29352	20	0.8370974709897611
OGG1	cg25207828	3	rs141796408	-0.064093	0.077569	0.40865	0.419388	13	0.8370974709897611
OGG1	cg25415932	3	rs141796408	-0.060702	0.0734446	0.40852	0.415221	13	0.8370974709897611
OGG1	cg02860797	3	rs141796408	-0.0541996	0.0655446	0.408287	0.409203	12	0.8370974709897611
NIT2	cg13016775	3	rs2289506	0.0234716	0.0283764	0.408152	0.574091	20	0.8370974709897611
ALDH1L1	cg07445258	3	rs2276731	0.0500328	0.0605421	0.40857	0.747416	20	0.8370974709897611
ARF5	cg12288726	7	rs11536594	-0.0659702	0.0800335	0.409779	0.131676	20	0.8370974709897611
MSRA	cg02319733	8	rs4319147	0.016062	0.0195319	0.41088	0.557816	20	0.8370974709897611
MSRA	cg12940923	8	rs4319147	0.0122804	0.01493	0.410774	0.544248	20	0.8370974709897611
MSRA	cg21915799	8	rs4319147	0.0205919	0.0250479	0.411019	0.467791	20	0.8370974709897611
PC	cg03626668	11	rs187692793	0.0318056	0.0385189	0.408966	0.653181	20	0.8370974709897611
ATP5MC1	cg26023938	17	rs72831898	0.0469089	0.056571	0.406989	0.351199	20	0.8370974709897611
ATP5MC1	cg23708347	17	rs72831898	0.057293	0.0692153	0.407812	0.285173	20	0.8370974709897611
POLRMT	cg06169597	19	rs41546612	-0.0419987	0.050977	0.41001	NA	NA	0.8370974709897611
POLRMT	cg21661344	19	rs41546612	-0.0215203	0.0259953	0.407753	0.142601	10	0.8370974709897611
ECSIT	cg01436526	19	rs140735999	-0.0412314	0.0500814	0.410344	0.800741	20	0.8370974709897611
SDHAF1	cg26643967	19	rs7250058	-0.0342542	0.041407	0.408091	0.271129	20	0.8370974709897611
SMDT1	cg07811498	22	rs133378	-0.0460839	0.0560619	0.411066	0.0192264	20	0.8370974709897611
SMDT1	cg25954441	22	rs133378	0.0129921	0.015749	0.4094	0.0518452	20	0.8370974709897611
BIK	cg14971586	22	rs5759173	0.0182051	0.0220588	0.409202	0.0349367	20	0.8370974709897611
NRDC	cg20967006	1	rs1890946	-0.0163565	0.0199266	0.411738	0.810822	20	0.8372752921157118
MRPL41	cg14370784	9	rs2501556	0.0250542	0.0305608	0.412323	0.939675	20	0.8372752921157118
MRPL41	cg17959722	9	rs2501556	0.0191914	0.0233991	0.412115	0.874199	20	0.8372752921157118
MRPL41	cg15473904	9	rs2501556	0.022483	0.0274189	0.412225	0.901919	20	0.8372752921157118
GADD45GIP1	cg18197795	19	rs5016037	0.0528187	0.0643898	0.412048	0.663135	20	0.8372752921157118
PDK2	cg15067870	17	rs847695	-0.048007	0.0586048	0.412693	0.481999	18	0.8375509444444444
RMDN3	cg26332246	15	rs36106105	-0.0553799	0.0676841	0.413237	0.494346	20	0.8381802277620396
GLDC	cg14538238	9	rs10975694	-0.0441932	0.0540675	0.413716	0.180742	20	0.8386766262740658
MCL1	cg02961109	1	rs6587756	0.0529259	0.0648236	0.414237	0.22511	20	0.8389383744343891
MRPL19	cg23889112	2	rs2286239	-0.0135337	0.0165787	0.414314	0.155202	20	0.8389383744343891
MCUB	cg08447792	4	rs59207576	0.0345617	0.0423611	0.414566	0.459182	20	0.8389753273035614
SARDH	cg13716849	9	rs4979632	0.0590599	0.0724448	0.414934	0.815439	20	0.8392456463276835
MRPS9	cg27425459	2	rs12612044	0.04437	0.0544558	0.415192	0.44817	20	0.8392928955392434
IBA57	cg20801751	1	rs34658204	-0.0178298	0.0219212	0.416014	0.935765	20	0.8404801557562076
RSAD1	cg16413777	17	rs557	0.0379198	0.0467945	0.41774	0.637267	20	0.8434912103778905
FPGS	cg00188748	9	rs4837178	-0.0452463	0.0559103	0.418362	0.280289	15	0.8442709560315672
ECHDC3	cg14264119	10	rs718641	-0.0206685	0.0255917	0.419305	0.121801	20	0.8456978535211267
MRPL1	cg07207937	4	rs6836627	-0.0140708	0.0174384	0.41973	0.734515	20	0.8458075362971299
CARS2	cg00124836	13	rs57095243	-0.0658834	0.0816691	0.419832	0.210327	20	0.8458075362971299
MTHFD1L	cg25529303	6	rs12528219	-0.0212454	0.0263576	0.420217	0.798096	13	0.8461068245219348
EPHX2	cg21608792	8	rs6994778	0.0314397	0.0392413	0.423023	0.103008	20	0.8503203537338574
EPHX2	cg22099723	8	rs6994778	0.0302822	0.0377934	0.422983	0.398606	20	0.8503203537338574
PRDX6	cg24923931	19	rs744389	0.0348986	0.0435563	0.422998	0.536743	20	0.8503203537338574
EPHX2	cg16411256	8	rs6994778	0.058977	0.0738255	0.424366	0.0992982	20	0.8525422446689114
FLAD1	cg07140482	1	rs10908449	-0.077828	0.0982216	0.428144	0.0223945	11	0.8564592557103065
FLAD1	cg03737080	1	rs10908449	-0.0892992	0.112938	0.429125	0.0188919	9	0.8564592557103065
PNPT1	cg07796018	2	rs79873145	0.0421359	0.0533248	0.429426	0.946611	20	0.8564592557103065
PNPT1	cg09685747	2	rs79873145	0.0218978	0.0276531	0.428434	0.786034	20	0.8564592557103065
D2HGDH	cg15832311	2	rs71351116	0.0358125	0.0452839	0.429035	0.933037	19	0.8564592557103065
FHIT	cg25736251	3	rs1125285	0.0615523	0.077508	0.427113	0.268293	20	0.8564592557103065
DMGDH	cg16405876	5	rs16876693	-0.0682869	0.0862739	0.428645	0.621768	19	0.8564592557103065
RMND1	cg18121565	6	rs7740026	-0.0349397	0.0442099	0.429345	0.888639	20	0.8564592557103065
ATAD1	cg14259326	10	rs45467596	0.0616045	0.0777845	0.428367	0.817762	9	0.8564592557103065
PXMP2	cg11855524	12	rs5744733	-0.052737	0.066615	0.428554	0.251228	20	0.8564592557103065
TRAP1	cg24062157	16	rs12929402	0.0157475	0.0198767	0.42821	0.676741	20	0.8564592557103065
CPT1C	cg16206364	19	rs12977472	-0.0320277	0.0404454	0.428433	0.192188	16	0.8564592557103065
CPT1C	cg25326729	19	rs12977862	0.0163978	0.0206276	0.426646	0.168177	20	0.8564592557103065
MTHFD1L	cg10083071	6	rs35596060	-0.0232239	0.0294344	0.43011	0.14719	20	0.8568685175292153
MRPL12	cg12996171	17	rs57366978	0.019298	0.0244477	0.429902	0.937247	20	0.8568685175292153
SPG7	cg04864846	16	rs75687828	0.070684	0.0897259	0.430828	0.300972	20	0.857821361512792
EFHD1	cg00862443	2	rs1107505	-0.0443493	0.0564037	0.431701	0.391574	12	0.8590823913285158
C6orf136	cg14534142	6	rs3132607	0.0758948	0.0966126	0.432127	0.221515	4	0.8594515944444445
MTG1	cg05676341	10	rs11594614	-0.036283	0.0462587	0.432835	0.98656	20	0.8600137447280799
MIPEP	cg27621931	13	rs2312566	0.0636216	0.0811234	0.43289	0.787878	20	0.8600137447280799
NDUFC1	cg15392111	4	rs12643964	0.0710043	0.0906218	0.43332	0.992478	20	0.8603351219512194
NIPSNAP3B	cg01122318	9	rs2472477	-0.0506754	0.0647062	0.433532	0.987333	20	0.8603351219512194
SLC25A10	cg16087482	17	rs57366978	-0.0794909	0.101573	0.433864	0.871057	16	0.8605169639889197
OXNAD1	cg17886536	3	rs842246	-0.0559421	0.0717515	0.435588	0.386288	18	0.8615764475138121
ETFBKMT	cg20755748	12	rs11833831	0.0347631	0.0445885	0.435601	0.782323	20	0.8615764475138121
ETFBKMT	cg19560014	12	rs11833831	0.0282389	0.0361996	0.435339	0.616122	20	0.8615764475138121
ECH1	cg18515328	19	rs117820732	-0.0407311	0.0521645	0.434909	0.439651	20	0.8615764475138121
CDK5RAP1	cg11231701	20	rs6057800	0.0605501	0.0775136	0.434712	0.0265901	20	0.8615764475138121
OGDH	cg24859939	7	rs17655652	-0.0515873	0.0664614	0.437631	0.0809254	8	0.8651126339039205
ADCK2	cg24022528	7	rs1046515	-0.0107199	0.0138251	0.438107	0.456028	20	0.8655756401766005
MRPL21	cg20124417	11	rs12802903	-0.0780445	0.100713	0.438389	0.54367	19	0.8656540706012135
TMEM11	cg20266104	17	rs8078075	-0.0455139	0.0587783	0.438735	0.226905	17	0.8658608919514884
PDE2A	cg24993471	11	rs75345748	-0.0155514	0.0201389	0.439991	0.720024	20	0.8678608385674931
RBFA	cg04727522	18	rs3744872	0.0102218	0.0132839	0.441603	0.041277	20	0.8700936818932306
COX6B2	cg15030849	19	rs111342881	0.0543792	0.0706701	0.441609	0.513719	20	0.8700936818932306
MDH2	cg07733719	7	rs7807647	0.0680205	0.0885038	0.442154	0.825322	12	0.8706886886688668
HSD17B8	cg14644387	6	rs35273540	-0.0347442	0.0452795	0.442888	0.99111	5	0.8716540307861462
SDR39U1	cg23456826	14	rs17184766	0.0600393	0.0783359	0.443418	0.183197	20	0.872217824175824
HSD17B8	cg02802514	6	rs35273540	-0.0563046	0.073643	0.444533	NA	NA	0.8729717081733407
HSD17B8	cg02647520	6	rs35273540	-0.0550092	0.0719288	0.444407	NA	NA	0.8729717081733407
ADHFE1	cg19366217	8	rs35122424	0.0320502	0.0418897	0.444207	0.316394	20	0.8729717081733407
ACSL1	cg07942479	4	rs28709399	0.0252081	0.0330384	0.445466	0.521886	20	0.87384661369863
PCCA	cg19947501	13	rs34456372	-0.0624001	0.0817572	0.445322	0.926675	16	0.87384661369863
NIPSNAP3A	cg14216630	9	rs10733735	-0.0574166	0.075337	0.445982	0.977898	20	0.8738999463601532
BBC3	cg22034968	19	rs529756936	0.0561183	0.0736067	0.445817	0.759862	8	0.8738999463601532
MCL1	cg17724175	1	rs35967040	0.0130365	0.0171427	0.446977	0.353768	20	0.8753705153172866
PRODH	cg12512005	22	rs4497957	-0.0568632	0.0748334	0.447336	0.801566	17	0.8755942077638054
MCL1	cg18016565	1	rs35967040	0.0327928	0.0431854	0.447644	0.220391	20	0.8757184721311475
ALDH4A1	cg02853781	1	rs78686188	-0.0402398	0.0531951	0.449375	0.169607	14	0.8757909711486119
VDAC1	cg05859214	5	rs13162964	-0.0232274	0.0306933	0.449194	0.180109	20	0.8757909711486119
PRKN	cg06408385	6	rs9347642	-0.0403237	0.0532835	0.449184	0.413466	20	0.8757909711486119
MACROD1	cg23719950	11	rs11607165	-0.0182892	0.0241063	0.448037	0.339413	20	0.8757909711486119
DGLUCY	cg06607384	14	rs74872611	-0.060926	0.0805116	0.449209	0.959771	4	0.8757909711486119
SLC25A35	cg07911673	17	rs8071096	-0.06913	0.0913608	0.449247	0.892554	20	0.8757909711486119
PDK2	cg12582138	17	rs9890968	0.0427892	0.0565676	0.449393	0.423038	8	0.8757909711486119
CHDH	cg27292417	3	rs11130381	-0.0162312	0.0214863	0.449997	0.130505	20	0.8764895690968445
MCUB	cg23196549	4	rs11736978	0.045346	0.0601417	0.450858	0.806979	20	0.8768542031504617
TRAP1	cg10476962	16	rs12444804	0.0273226	0.0362251	0.450702	0.784974	20	0.8768542031504617
LDHD	cg03991512	16	rs7189156	-0.0445275	0.0590641	0.450919	0.238364	20	0.8768542031504617
LDHD	cg16540789	16	rs7189156	-0.0496948	0.0659728	0.451293	0.252902	20	0.8771050532030401
FHIT	cg01556706	3	rs73092688	-0.0547472	0.0727771	0.451895	0.582624	20	0.8777994888768312
WARS2	cg05756136	1	rs34492750	-0.0119176	0.0158644	0.45252	0.630564	20	0.8783334127843987
COX17	cg01322951	3	rs3772134	-0.0486836	0.064846	0.452799	0.686218	20	0.8783334127843987
MGARP	cg00208504	4	rs7690553	0.027539	0.0366903	0.452906	0.797268	20	0.8783334127843987
MRPL24	cg00346446	1	rs12039810	-0.0345676	0.0461731	0.454067	0.0183504	20	0.8801080140768814
CHCHD5	cg07682663	2	rs11676962	0.0155887	0.0209206	0.456188	0.447381	20	0.8809317187500001
CHCHD5	cg14176132	2	rs11676962	0.0247634	0.0332552	0.456485	0.474172	20	0.8809317187500001
CHCHD5	cg00499289	2	rs11676962	0.0193249	0.0259407	0.456294	0.568556	20	0.8809317187500001
GRPEL1	cg09948192	4	rs3796908	-0.0210228	0.0281346	0.454928	0.64665	20	0.8809317187500001
ATP5MC2	cg10859192	12	rs7485472	-0.0181495	0.024377	0.456554	0.807207	20	0.8809317187500001
CARS2	cg23180593	13	rs56353035	0.042962	0.057677	0.45635	0.383752	20	0.8809317187500001
CARS2	cg04532438	13	rs450847	0.0425703	0.0571965	0.456707	0.635579	13	0.8809317187500001
DCAKD	cg05729588	17	rs2077261	0.0354694	0.047626	0.456423	0.0869931	20	0.8809317187500001
DCAKD	cg07119973	17	rs2077261	0.0398496	0.0535308	0.456621	0.145349	20	0.8809317187500001
BNIP3	cg02835981	10	rs12784653	0.0776396	0.104711	0.458412	0.549022	12	0.8828385917159763
CARS2	cg14142627	13	rs2078170	0.0343482	0.0463271	0.458435	0.470716	20	0.8828385917159763
ETHE1	cg15012607	19	rs4330013	0.0386368	0.052066	0.458043	0.448566	20	0.8828385917159763
CHCHD5	cg26009035	2	rs1545133	0.0168455	0.0227386	0.458794	0.403319	20	0.8830541559139785
ECHDC3	cg14032732	10	rs7072238	-0.0409484	0.0553809	0.459667	0.248789	20	0.8842598076303063
NDUFA4	cg01145709	7	rs10229924	-0.0403492	0.054607	0.459968	0.356293	20	0.8843630547798066
WARS2	cg07104818	1	rs9428161	0.0481829	0.0653638	0.461032	0.358488	20	0.885457686695279
RPUSD4	cg06912824	11	rs597828	-0.0287036	0.0389293	0.460924	0.0472218	20	0.885457686695279
PANK2	cg02187196	20	rs73084505	-0.0103181	0.0140653	0.463201	0.155789	20	0.889147035924933
ACOT7	cg05045598	1	rs3789478	0.055615	0.0760887	0.464826	0.425112	20	0.8899148806366047
ACADM	cg22875332	1	rs1251077	-0.00841447	0.0115747	0.467242	0.465673	20	0.8899148806366047
ACADM	cg10523679	1	rs1251077	-0.0081155	0.0111633	0.467239	0.466723	20	0.8899148806366047
ACADM	cg03433033	1	rs1251077	-0.00797854	0.0109749	0.467237	0.461724	20	0.8899148806366047
IMMT	cg23876751	2	rs6706204	0.0323984	0.0445308	0.466888	0.49046	20	0.8899148806366047
TMEM177	cg06886896	2	rs1568541	0.0746268	0.102888	0.468257	0.92475	17	0.8899148806366047
BDH1	cg08204843	3	rs138238503	-0.0601068	0.082694	0.467313	0.320683	17	0.8899148806366047
NADK2	cg05576925	5	rs11738615	-0.0245014	0.0335632	0.465386	0.73212	20	0.8899148806366047
ALDH5A1	cg00346970	6	rs2760114	-0.0464924	0.064109	0.468325	0.440923	20	0.8899148806366047
PDSS2	cg01916632	6	rs143330031	0.0735682	0.100714	0.465105	NA	NA	0.8899148806366047
MSRA	cg18786515	8	rs55768139	0.0469101	0.0646898	0.468357	0.683122	20	0.8899148806366047
SLC25A37	cg23485807	8	rs11781222	0.0271721	0.0373987	0.467502	0.840995	20	0.8899148806366047
ACADSB	cg18474502	10	rs2280708	-0.0151397	0.0207698	0.466043	0.58613	20	0.8899148806366047
PC	cg06467504	11	rs117303800	-0.00977891	0.0134191	0.466168	0.225041	20	0.8899148806366047
ME3	cg03778207	11	rs72963595	-0.0385933	0.0530768	0.467151	0.032606	17	0.8899148806366047
NDUFA12	cg25733559	12	rs835045	0.0180607	0.0249003	0.468256	0.874845	20	0.8899148806366047
NDUFA12	cg10593816	12	rs835045	0.0169471	0.0233637	0.468231	0.991737	20	0.8899148806366047
TXNRD1	cg25684105	12	rs7312300	0.0128266	0.0175481	0.464813	0.550107	20	0.8899148806366047
LDHD	cg16724332	16	rs4613095	-0.069238	0.0955266	0.468573	0.741057	20	0.8899148806366047
COX6B1	cg25475056	19	rs77750939	0.0745579	0.101996	0.464785	0.292784	17	0.8899148806366047
PCCA	cg04921578	13	rs3742245	0.0223945	0.0309705	0.469625	0.404944	20	0.8914403107104983
PTCD3	cg19622777	2	rs1002384	0.0383091	0.053133	0.470908	0.238203	7	0.8915619883659439
IMMT	cg23811061	2	rs6749090	0.0163889	0.0227067	0.470439	0.784921	20	0.8915619883659439
IMMT	cg10973622	2	rs6749090	0.00960437	0.0133023	0.470289	0.704056	20	0.8915619883659439
NDUFA12	cg16372047	12	rs835045	0.0658272	0.0912592	0.470712	0.972693	20	0.8915619883659439
BIK	cg17179881	22	rs1883264	0.0717376	0.0995028	0.470934	0.034213	11	0.8915619883659439
PARK7	cg25007680	1	rs2745722	-0.0259233	0.0359983	0.471448	0.698626	20	0.8920623942917547
ACOT7	cg00425213	1	rs2986753	-0.0616361	0.0857264	0.47215	0.316397	20	0.892448257655755
IMMT	cg06002975	2	rs6749439	0.0263143	0.0365909	0.47205	0.835468	20	0.892448257655755
MRPL1	cg01930676	4	rs11729703	-0.0297531	0.041446	0.472833	0.483	20	0.8932672422163588
ACADM	cg05258079	1	rs2761587	-0.0186085	0.0260276	0.474639	0.436829	20	0.893387400945875
AGXT	cg17461448	2	rs7340215	0.0120088	0.0167605	0.473686	0.330568	20	0.893387400945875
AGXT	cg18315762	2	rs7340215	0.0135598	0.0189269	0.473727	0.0584928	20	0.893387400945875
MGARP	cg00178864	4	rs35209354	-0.0174402	0.024402	0.474791	0.980542	20	0.893387400945875
NDUFC1	cg09269276	4	rs62323107	-0.0519525	0.0726541	0.474568	0.981411	20	0.893387400945875
SFXN1	cg20462978	5	rs113644940	-0.0111971	0.0156379	0.473978	0.285496	20	0.893387400945875
C16orf91	cg01713348	16	rs12598718	-0.030927	0.0432823	0.474893	0.413218	20	0.893387400945875
HAGH	cg00935504	16	rs2076451	-0.0111125	0.0155039	0.473525	0.505216	20	0.893387400945875
PCCA	cg15559940	13	rs4772298	0.0655487	0.0917887	0.475149	0.750429	16	0.8933995294117647
C5orf63	cg00207226	5	rs56171951	-0.0550607	0.0772588	0.476044	0.21396	20	0.8941435047219307
SPTLC2	cg18872420	14	rs2272587	0.00760208	0.010663	0.475884	0.861417	20	0.8941435047219307
SPTLC2	cg14544289	14	rs2272587	0.0258353	0.0362773	0.476365	0.840505	20	0.8942770540115365
ACOT7	cg24927687	1	rs3789502	0.0398659	0.0577635	0.490095	0.88516	20	0.8953234961754207
DNAJC11	cg26361757	1	rs200456	0.0532682	0.0757142	0.481717	0.0168641	20	0.8953234961754207
DNAJC11	cg19248893	1	rs200454	0.0403887	0.057791	0.48463	0.103759	20	0.8953234961754207
MRPS14	cg07705639	1	rs115566148	-0.0499381	0.0721427	0.488803	0.766136	13	0.8953234961754207
TMEM177	cg25868126	2	rs72967120	0.0463094	0.066821	0.488287	0.318868	20	0.8953234961754207
METTL5	cg24893364	2	rs10497359	0.0399763	0.0569305	0.482558	0.5939	20	0.8953234961754207
MTX2	cg14575602	2	rs6433582	0.0319854	0.0461243	0.48802	0.666023	20	0.8953234961754207
TCAIM	cg25364880	3	rs2279454	-0.014682	0.0209043	0.482466	0.67325	20	0.8953234961754207
TCAIM	cg23037347	3	rs56397308	0.0459045	0.0654452	0.483042	0.810492	20	0.8953234961754207
FHIT	cg08195983	3	rs143323240	-0.0393395	0.0557235	0.480202	0.0621308	20	0.8953234961754207
CHCHD6	cg27308130	3	rs9820106	0.0531544	0.0761236	0.485012	0.845079	20	0.8953234961754207
PDHA2	cg10590622	4	rs10212823	0.00886081	0.0126915	0.485071	0.705109	20	0.8953234961754207
ATPSCKMT	cg24792692	5	rs4557374	-0.0274584	0.0397444	0.489644	0.114112	20	0.8953234961754207
OXCT1	cg20405584	5	rs1876654	-0.0471708	0.0682967	0.48977	0.034459	20	0.8953234961754207
SETD9	cg14703610	5	rs33321	0.017248	0.0249375	0.489159	0.587391	20	0.8953234961754207
NLN	cg03550620	5	rs10067229	-0.0131237	0.0185085	0.478283	0.311874	20	0.8953234961754207
COX7A2	cg24667938	6	rs9360898	-0.0789222	0.11409	0.489093	0.718116	8	0.8953234961754207
COX7A2	cg12555646	6	rs9360898	0.0206395	0.0296202	0.485924	0.745345	20	0.8953234961754207
COX7A2	cg06809298	6	rs9360898	-0.0160018	0.0229595	0.485828	0.715791	20	0.8953234961754207
COX7A2	cg19367436	6	rs9360898	-0.0239737	0.0344119	0.48601	0.64725	20	0.8953234961754207
PRKN	cg23244761	6	rs13217906	0.0543178	0.0783835	0.488325	0.981632	20	0.8953234961754207
PRKN	cg26872907	6	rs13217906	0.0434476	0.0625881	0.487568	0.974379	20	0.8953234961754207
MSRA	cg00302160	8	rs11787370	-0.0510285	0.0734369	0.487142	0.358457	20	0.8953234961754207
SLC25A37	cg14755852	8	rs73226488	0.0515248	0.0742628	0.487796	0.3716	20	0.8953234961754207
TMEM65	cg10703949	8	rs10099868	-0.0342544	0.0495801	0.489635	0.984071	20	0.8953234961754207
TFAM	cg23243718	10	rs2279340	0.0179011	0.0259513	0.490323	0.0320346	20	0.8953234961754207
AIFM2	cg18061319	10	rs15801	0.0149542	0.0214124	0.484934	0.145032	20	0.8953234961754207
AIFM2	cg25502086	10	rs28391623	0.0138679	0.0199984	0.488028	0.151949	20	0.8953234961754207
AIFM2	cg02308884	10	rs28391623	0.0253505	0.0365856	0.488367	0.231358	20	0.8953234961754207
AIFM2	cg15779600	10	rs15801	0.0202177	0.0289583	0.485074	0.407151	20	0.8953234961754207
OAT	cg18702012	10	rs74366711	-0.0132458	0.0188196	0.481538	0.0726677	20	0.8953234961754207
OAT	cg16933922	10	rs112077478	-0.0137533	0.0196573	0.484144	0.0644839	20	0.8953234961754207
OAT	cg07274998	10	rs8182	-0.0469086	0.067515	0.487188	0.11907	20	0.8953234961754207
BNIP3	cg02365648	10	rs117262064	0.0234285	0.03363	0.486019	0.729869	11	0.8953234961754207
MTCH2	cg22321327	11	rs3729986	0.0459935	0.0651302	0.480078	0.285401	20	0.8953234961754207
MACROD1	cg10612274	11	rs11601024	0.0273141	0.0387929	0.48137	0.145107	20	0.8953234961754207
MACROD1	cg10675058	11	rs12805344	0.0568625	0.0802331	0.4785	0.102307	20	0.8953234961754207
NUDT8	cg11875548	11	rs35181012	0.0199572	0.0286625	0.486252	0.746276	20	0.8953234961754207
MRPL48	cg26642432	11	rs2444601	0.0665663	0.0940391	0.479034	0.579026	20	0.8953234961754207
NDUFA12	cg11366788	12	rs1102069	0.020865	0.0301278	0.488591	0.888101	20	0.8953234961754207
MTERF2	cg25022611	12	rs28458432	-0.0272631	0.0386935	0.481066	0.236414	20	0.8953234961754207
MTERF2	cg16260113	12	rs28458432	-0.0104368	0.0147926	0.480472	0.441771	20	0.8953234961754207
PCCA	cg02771673	13	rs9518077	0.0160477	0.0227389	0.480351	0.820644	20	0.8953234961754207
POLG	cg11869499	15	rs4932218	-0.0689962	0.0980499	0.481629	0.752223	9	0.8953234961754207
ACSM3	cg10078415	16	rs10492808	0.0295956	0.0419395	0.480391	0.78691	20	0.8953234961754207
ACSF2	cg22002216	17	rs6504657	-0.0382542	0.0548041	0.485167	0.489954	20	0.8953234961754207
ACSF2	cg19748341	17	rs4794144	-0.0584329	0.0829746	0.481291	0.303328	14	0.8953234961754207
GPX4	cg01613691	19	rs4807542	0.0149378	0.021313	0.483378	0.511298	20	0.8953234961754207
UQCRFS1	cg15248904	19	rs6509295	-0.055257	0.0793042	0.485945	0.784482	7	0.8953234961754207
UQCRFS1	cg27565368	19	rs4588105	-0.0159137	0.0230757	0.490427	0.776613	20	0.8953234961754207
SDHAF1	cg04579398	19	rs79879853	-0.0324027	0.0464393	0.485337	0.322294	15	0.8953234961754207
BCL2L1	cg13989999	20	rs7266148	-0.0237764	0.0344465	0.490042	0.151032	20	0.8953234961754207
AIFM3	cg11216777	22	rs1858931	0.0688335	0.0980829	0.482811	0.706579	5	0.8953234961754207
SELENOO	cg11740027	22	rs4395345	0.0170626	0.0245069	0.486279	0.190119	20	0.8953234961754207
ACOT7	cg16733136	1	rs1122448	-0.0646159	0.0944114	0.493718	0.874758	20	0.8960090410542322
ALDH4A1	cg26407146	1	rs9426792	-0.0221002	0.032288	0.493678	0.12888	13	0.8960090410542322
ACOT11	cg01445479	1	rs299871	0.0398478	0.0581482	0.493167	0.394724	16	0.8960090410542322
ACSL1	cg07730946	4	rs12512699	0.0661023	0.0962203	0.49209	0.315607	20	0.8960090410542322
PRDX3	cg07189782	10	rs10886380	-0.0656491	0.0957288	0.49285	0.959072	20	0.8960090410542322
MACROD1	cg14085017	11	rs11231643	-0.0334078	0.0488128	0.493719	0.181547	20	0.8960090410542322
SLC25A47	cg09385936	14	rs2234518	-0.028967	0.04226	0.493062	0.225122	20	0.8960090410542322
SPATA20	cg02273944	17	rs9906084	-0.0584747	0.0852358	0.492691	0.116022	20	0.8960090410542322
GCDH	cg17414007	19	rs2900660	0.0294305	0.0428423	0.492115	0.554107	20	0.8960090410542322
COX7A1	cg15176213	19	rs11671213	-0.0361302	0.0526266	0.492373	0.788965	20	0.8960090410542322
NDUFAF5	cg00397859	20	rs4814260	-0.0146178	0.0213627	0.493806	0.261518	20	0.8960090410542322
COX4I2	cg11595048	20	rs74392247	-0.0437712	0.0637453	0.492298	0.208973	20	0.8960090410542322
MTX2	cg00491675	2	rs7589276	0.0276472	0.0404437	0.49423	0.484878	20	0.8963239108409321
ALDH4A1	cg08538976	1	rs9426792	0.0413905	0.0605889	0.494521	0.123915	12	0.896397378227848
SLC25A42	cg04661001	19	rs4808900	0.0487326	0.0714724	0.495341	0.245328	20	0.89742990688259106
PLD6	cg02880176	17	rs8076621	-0.081399	0.119467	0.495649	0.557606	9	0.8974897108190092
YBEY	cg20009356	21	rs59613587	-0.0107935	0.0158496	0.495876	0.46511	20	0.8974897108190092
SLC25A48	cg04233669	5	rs11738241	-0.0161102	0.023764	0.49782	0.208796	20	0.900554517433047
HSD17B8	cg09100940	6	rs455066	0.0419092	0.0621055	0.499799	0.797203	20	0.9008370035228987
MTFR1	cg11307540	8	rs67514002	0.0181364	0.0268471	0.499331	0.717389	20	0.9008370035228987
AIFM2	cg03087610	10	rs2310991	0.0318043	0.0471265	0.499758	0.553463	20	0.9008370035228987
AIFM2	cg20241658	10	rs2310991	0.0177196	0.0262261	0.499264	0.627758	20	0.9008370035228987
AIFM2	cg04859918	10	rs2310991	0.0194706	0.0288209	0.499314	0.149658	20	0.9008370035228987
AKAP1	cg06483820	17	rs917926	0.0435632	0.0645463	0.49973	0.476946	13	0.9008370035228987
PGS1	cg22290140	17	rs12938284	0.0132841	0.0196946	0.49999	0.0222147	20	0.9008370035228987
MRPS26	cg24504518	20	rs16988242	0.0313245	0.0462823	0.498525	0.257176	20	0.9008370035228987
SLC25A13	cg20782117	7	rs4305828	0.0551504	0.0819655	0.501044	0.495949	20	0.9018284585218703
NIPSNAP1	cg01246855	22	rs2007668	0.0442611	0.0657431	0.500793	0.832048	20	0.9018284585218703
MGST3	cg03919875	1	rs77335515	0.0304468	0.0453437	0.501922	0.570149	4	0.9020492931726907
MTO1	cg11561443	6	rs7754415	0.0186031	0.0276976	0.501807	0.575353	20	0.9020492931726907
HOGA1	cg26194641	10	rs12261752	0.0106905	0.0159186	0.501856	0.858658	20	0.9020492931726907
DNAJC11	cg03753670	1	rs452443	-0.0473161	0.0706078	0.502778	0.0685256	20	0.9026806619859578
NDUFB3	cg14755054	2	rs74596795	0.0638929	0.0953012	0.502583	0.303833	11	0.9026806619859578
SLC25A47	cg11188679	14	rs941929	0.0621914	0.0928674	0.503062	0.422846	20	0.9027378245614035
[truncated: 1,582 more rows]

## Sheet: Table S4
Table S4. SMR analysis for association between mitochondrial gene methylations and urolithiasis in the UK Biobank database
MitoCarta_Symbol	probeID	ProbeChr	topSNP	b_SMR	se_SMR	p_SMR	p_HEIDI	nsnp_HEIDI	FDR_p_SMR
HIBADH	cg05786569	7	rs759268	-0.154391	0.036463	2.29385e-05	0.0318933	20	0.0579691
HIBADH	cg23153585	7	rs4719899	0.898006	0.216064	3.23578e-05	0.000802517	20	0.0579691
HIBADH	cg05774698	7	rs42087	-0.194208	0.0491329	7.72688e-05	0.0016049	20	0.0922846
MCCD1	cg14646094	6	rs9267092	-0.207992	0.0586965	0.000394831	0.0031889	20	0.344137
HIBADH	cg03792199	7	rs17155943	0.806478	0.23098	0.000480236	0.390796	20	0.344137
HINT3	cg15339810	6	rs4897162	-0.593075	0.177696	0.000845086	0.072039	11	0.48908
HIBADH	cg01065605	7	rs6971813	0.741464	0.224461	0.000955501	0.126605	20	0.48908
MCCD1	cg00144673	6	rs9266245	-0.433134	0.13644	0.00150082	0.234751	20	0.672182
MCCD1	cg04048339	6	rs2523593	-0.498961	0.159255	0.00172971	0.0627778	20	0.688618
MTCH1	cg05325229	6	rs3778021	-0.306642	0.101319	0.00247408	0.632516	20	0.770381
PARS2	cg00156991	1	rs2240396	-0.122731	0.0416211	0.00319047	0.131752	20	0.770381
HINT3	cg04784633	6	rs4897163	-0.355318	0.121248	0.00338406	0.272898	20	0.770381
MRPL44	cg01420215	2	rs6735191	-0.252327	0.0864077	0.00349819	0.963006	20	0.770381
CYP24A1	cg01462727	20	rs2245153	-0.156789	0.0540054	0.00369362	0.84127	20	0.770381
RAB24	cg00177142	5	rs6872201	0.7074	0.243921	0.00373021	0.00565931	20	0.770381
HINT3	cg24789940	6	rs9388462	0.486682	0.16963	0.00411669	0.0679584	20	0.770381
NFU1	cg03375371	2	rs10221683	-0.164977	0.0587167	0.00495851	0.420707	20	0.770381
COQ5	cg01762738	12	rs540520	-0.151338	0.05404	0.00510271	0.166923	20	0.770381
SLC25A48	cg26548492	5	rs11748856	-0.283532	0.102664	0.00574942	0.500562	20	0.770381
TOMM5	cg14293614	9	rs12000408	-0.266543	0.0970152	0.00600635	0.0878956	20	0.770381
COX5A	cg12478809	15	rs8037152	-0.491534	0.180428	0.00644431	0.219868	20	0.770381
SIRT4	cg17406204	12	rs1179451	0.663107	0.243671	0.00650214	0.522517	17	0.770381
MSRA	cg16038868	8	rs11781529	-0.112053	0.0415898	0.00705478	0.165298	20	0.770381
CARS2	cg15747390	13	rs61970542	0.109075	0.0405681	0.00717328	0.469221	20	0.770381
MTFR2	cg05174106	6	rs9494505	0.144689	0.0540222	0.00739929	0.485454	20	0.770381
ACSF3	cg05521982	16	rs4782334	-0.122412	0.0458783	0.00762583	0.929457	20	0.770381
COA1	cg23007665	7	rs699511	-0.210182	0.0789601	0.00777053	0.303955	20	0.770381
MTFR2	cg00465373	6	rs9494505	0.186231	0.0703252	0.00809361	0.734835	20	0.770381
ACSF3	cg09384766	16	rs4782334	-0.197051	0.0745119	0.00817976	0.532328	20	0.770381
COQ5	cg27304573	12	rs686450	-0.405123	0.153766	0.00842168	0.297091	20	0.770381
ALDH7A1	cg22547559	5	rs7730933	-0.295971	0.112557	0.00855043	0.351016	20	0.770381
ACSF3	cg27495617	16	rs4782334	-0.265265	0.101422	0.00891101	0.966535	20	0.770381
SLC25A48	cg00637688	5	rs2288832	-0.465244	0.178113	0.00899966	0.801852	20	0.770381
COQ7	cg05305993	16	rs8048236	-0.104204	0.0399021	0.0090147	0.72886	20	0.770381
PDE2A	cg04808985	11	rs429075	-0.257548	0.0988496	0.00917538	0.630934	20	0.770381
COQ3	cg16399182	6	rs9376137	-0.143068	0.0550114	0.00930345	0.301033	20	0.770381
HDHD3	cg03984733	9	rs3750523	0.283217	0.108912	0.00931078	0.810945	11	0.770381
PTPMT1	cg05377527	11	rs11039308	0.171375	0.0663933	0.00984542	0.533064	20	0.770381
TMEM177	cg06886896	2	rs13398766	-0.572276	0.221957	0.00992818	0.15691	19	0.770381
TFB1M	cg18946373	6	rs78786567	0.196021	0.0763806	0.0102769	0.148266	20	0.770381
UQCC2	cg06253072	6	rs10947432	0.0773905	0.0301893	0.010362	0.306011	20	0.770381
NDUFA5	cg23531488	7	rs6737	0.488847	0.190846	0.010423	0.222311	20	0.770381
ACSF3	cg16555341	16	rs10163428	-0.524945	0.205055	0.0104665	0.999752	20	0.770381
MRPS36	cg21172538	5	rs648489	-0.559161	0.218634	0.0105423	0.449669	20	0.770381
PDE2A	cg04538289	11	rs2365774	-0.18847	0.0739405	0.0108051	0.665858	20	0.770381
SLC25A37	cg01770362	8	rs4260902	0.217123	0.0852101	0.0108315	0.304835	20	0.770381
UQCC2	cg11545871	6	rs10947432	0.151046	0.0592992	0.0108597	0.12426	20	0.770381
MTHFD1L	cg01887435	6	rs56135574	0.128205	0.0504763	0.0110882	0.44218	20	0.770381
AKR1B10	cg12001930	7	rs706185	-0.358187	0.141441	0.0113279	0.124789	20	0.770381
TMEM143	cg16855976	19	rs438767	0.506791	0.200953	0.0116711	0.174827	20	0.770381
MRPS36	cg06008617	5	rs100192	0.315496	0.125465	0.0119165	0.80684	20	0.770381
TOMM40	cg02613937	19	rs6857	0.567056	0.226074	0.0121322	0.699688	11	0.770381
TOMM6	cg06487442	6	rs6939597	-0.335099	0.13385	0.0122957	0.0440973	20	0.770381
BCL2L10	cg00413066	15	rs2414132	-0.500374	0.20118	0.0128756	0.224985	20	0.770381
SDHAF2	cg23618595	11	rs2924446	-0.409204	0.165194	0.0132451	0.650893	20	0.770381
SLC25A37	cg09621438	8	rs4260902	0.342258	0.138212	0.0132739	0.14046	20	0.770381
ACSF3	cg04753738	16	rs9938075	-0.206568	0.0834778	0.0133413	0.920288	20	0.770381
SUCLG1	cg12158889	2	rs7574781	0.279464	0.112942	0.0133456	0.983626	15	0.770381
SLC25A20	cg00948664	3	rs6792510	0.510218	0.208456	0.0143808	0.114137	20	0.770381
GTPBP10	cg12742758	7	rs42657	-0.104302	0.0426646	0.0144977	0.16836	20	0.770381
ALDH7A1	cg03409151	5	rs900641	-0.115403	0.0472896	0.0146736	0.328065	20	0.770381
SLC25A37	cg11051899	8	rs6988938	0.30554	0.12557	0.014965	0.176774	20	0.770381
ALDH7A1	cg25476565	5	rs900641	-0.154325	0.0635044	0.0150926	0.296056	20	0.770381
MSRA	cg03287126	8	rs56141232	-0.269752	0.111362	0.0154225	0.46951	20	0.770381
ACSF3	cg10156586	16	rs9930014	-0.177468	0.0733234	0.0155059	0.472348	20	0.770381
DNAJC11	cg03753670	1	rs452443	-0.396828	0.165192	0.0162961	0.10101	20	0.770381
MSRA	cg12810313	8	rs11778901	-0.44277	0.18457	0.0164432	0.528473	20	0.770381
PRKN	cg15275393	6	rs7763093	0.167195	0.0698697	0.0167136	0.947163	20	0.770381
GRPEL1	cg06055014	4	rs114628112	-0.188671	0.0790072	0.0169394	0.983176	20	0.770381
DNAJC11	cg23040782	1	rs200439	0.152271	0.0640138	0.0173726	0.0580871	20	0.770381
COA1	cg20741105	7	rs73104758	0.382557	0.161	0.0174954	0.204087	20	0.770381
MRPL18	cg22844862	6	rs55996733	0.18221	0.0767435	0.0175835	0.486764	20	0.770381
ALDH7A1	cg19551232	5	rs900641	0.298559	0.125937	0.0177545	0.252968	20	0.770381
TK2	cg10472651	16	rs28493009	0.186664	0.0788153	0.0178666	0.426162	20	0.770381
SLC25A33	cg09058554	1	rs57272167	-0.141116	0.0596789	0.0180501	0.980929	20	0.770381
MRPS36	cg15556672	5	rs350094	-0.568097	0.240903	0.0183638	0.637975	18	0.770381
NDUFAF1	cg18705301	15	rs28421136	0.0564254	0.0239383	0.0184173	0.901728	20	0.770381
MCCD1	cg12259379	6	rs111242499	-0.13111	0.055687	0.0185522	0.90847	20	0.770381
RPIA	cg15609308	2	rs12995709	-0.155768	0.0663171	0.0188325	0.28454	20	0.770381
MTX3	cg11264499	5	rs12054697	-0.366586	0.156084	0.0188418	0.762448	20	0.770381
SMDT1	cg25954441	22	rs133378	0.0819661	0.0349032	0.0188551	7.13358e-05	20	0.770381
ACSF3	cg27424853	16	rs36099289	0.0953628	0.0406257	0.0189074	0.696363	20	0.770381
ACSF3	cg09427016	16	rs36099289	0.128565	0.0549255	0.0192464	0.942325	20	0.770381
CYB5R3	cg08690876	22	rs2413708	-0.0837072	0.0358785	0.0196442	0.0194468	20	0.770381
SUCLA2	cg06437740	13	rs2031591	-0.0991987	0.0428234	0.0205332	0.35748	20	0.770381
CARS2	cg05584070	13	rs74125033	0.171434	0.0740146	0.0205464	0.65557	20	0.770381
LYRM4	cg19080053	6	rs1246989	-0.419626	0.18123	0.0205894	0.0554169	20	0.770381
SUCLA2	cg08280787	13	rs2031591	-0.159254	0.069149	0.0212755	0.272878	20	0.770381
DNAJC11	cg19248893	1	rs200454	0.310008	0.134625	0.0212933	0.977523	20	0.770381
ATPSCKMT	cg01026661	5	rs11133604	0.371261	0.161577	0.0215769	0.971051	20	0.770381
MFN2	cg22377027	1	rs2236053	-0.234661	0.102386	0.0219105	0.195742	20	0.770381
SUCLA2	cg05272277	13	rs7331900	-0.125855	0.0549783	0.022069	0.730321	20	0.770381
ISCA1	cg13959031	9	rs4520250	0.161876	0.0707609	0.0221583	0.370728	20	0.770381
SUCLA2	cg04403115	13	rs2031591	-0.216095	0.0945521	0.0222861	0.66846	20	0.770381
SMDT1	cg07811498	22	rs133378	-0.29074	0.127337	0.0224168	0.0204211	20	0.770381
UCP3	cg19700658	11	rs59900762	-0.327071	0.143481	0.0226348	0.813577	20	0.770381
LDHD	cg24429836	16	rs35754964	0.325706	0.14289	0.0226428	0.0292235	20	0.770381
MOCS1	cg11398743	6	rs75828961	0.2821	0.12379	0.0226748	0.863523	19	0.770381
LDHD	cg09899215	16	rs35754964	0.328477	0.144198	0.0227289	0.0286596	20	0.770381
POLRMT	cg21661344	19	rs41546612	0.130285	0.0572382	0.0228346	0.753948	9	0.770381
MFN2	cg18184769	1	rs3820189	0.247792	0.108893	0.0228728	0.181588	20	0.770381
MFN2	cg03593358	1	rs3820189	0.261905	0.115384	0.0232166	0.364746	20	0.770381
SUCLA2	cg18708106	13	rs9567979	-0.239861	0.105738	0.0233023	0.449341	20	0.770381
MFN2	cg09820729	1	rs2236053	0.290094	0.127946	0.023371	0.365867	20	0.770381
COQ5	cg07687029	12	rs73221373	0.287816	0.126954	0.0233842	0.0180595	20	0.770381
MTX3	cg07062476	5	rs437605	-0.368157	0.162607	0.0235685	0.603253	20	0.770381
SUCLA2	cg01732984	13	rs7330472	-0.0676328	0.0299627	0.0239933	0.185603	20	0.770381
DNAJC11	cg26361757	1	rs200456	0.40664	0.180214	0.0240437	0.1222	20	0.770381
SUCLA2	cg18221580	13	rs7330472	-0.0731846	0.0324358	0.0240526	0.196076	20	0.770381
PRKN	cg07436074	6	rs7763093	0.412837	0.183001	0.024075	0.379142	16	0.770381
RPIA	cg01494896	2	rs2365118	0.4397	0.195122	0.0242302	0.576269	7	0.770381
SPG7	cg07394491	16	rs79878470	-0.378393	0.168118	0.024401	0.930371	15	0.770381
NADK2	cg05576925	5	rs11738615	-0.166133	0.0739117	0.0245943	0.829692	20	0.770381
CYB5R3	cg27191921	22	rs763063	0.235447	0.104878	0.0247709	0.430478	20	0.770381
SLC25A42	cg20141652	19	rs4808911	-0.208698	0.0931696	0.0250923	0.10454	20	0.770381
TUFM	cg00348858	16	rs12325014	-0.256784	0.115169	0.0257722	0.941467	20	0.770381
ATP5F1A	cg23376861	18	rs72903449	0.527169	0.236514	0.0258197	0.47976	6	0.770381
GTPBP10	cg07812819	7	rs17867634	-0.455734	0.204706	0.0259954	0.0919211	20	0.770381
DHTKD1	cg00183239	10	rs1722449	-0.257468	0.115775	0.0261574	0.810133	20	0.770381
ACSL6	cg02257405	5	rs247005	-0.315809	0.142039	0.0261893	0.699674	20	0.770381
ACSF3	cg05295930	16	rs36099289	-0.405411	0.182539	0.026354	0.618602	20	0.770381
SFXN1	cg13725579	5	rs35956192	0.195108	0.0878542	0.0263634	NA	NA	0.770381
MTX3	cg21781828	5	rs113173064	-0.446195	0.201026	0.0264462	0.767894	11	0.770381
SLC25A37	cg14755852	8	rs73226488	0.359867	0.162396	0.0266925	0.176702	20	0.771286
ACADSB	cg01011367	10	rs78327914	-0.0642968	0.0291369	0.0273339	0.311818	20	0.783498
SLC25A33	cg13688474	1	rs7416579	-0.356517	0.161952	0.0277092	0.923233	20	0.78389
CYB5R3	cg01194538	22	rs5758830	0.150236	0.0682798	0.0277851	0.74569	20	0.78389
POLRMT	cg06169597	19	rs41546612	0.254263	0.115721	0.0280052	NA	NA	0.783926
UQCRC1	cg03536664	3	rs9166	0.145319	0.0663027	0.0283978	0.172259	20	0.78465
BAD	cg25069102	11	rs28395882	-0.258255	0.118138	0.0288119	0.436632	20	0.78465
SCP2	cg24152080	1	rs150311619	-0.0895947	0.0409979	0.0288631	0.920277	20	0.78465
DNAJC28	cg00530929	21	rs4817580	0.193469	0.088726	0.0292189	0.682142	20	0.78465
MRPL10	cg18703089	17	rs62076133	-0.138428	0.0634954	0.0292479	0.0224301	20	0.78465
CYB5R3	cg19248564	22	rs5758830	0.224655	0.103156	0.0294192	0.447795	20	0.78465
MOCS1	cg09284708	6	rs58678632	-0.175151	0.0805825	0.0297381	0.376899	20	0.78465
C12orf65	cg24274164	12	rs11537458	0.453333	0.208983	0.030065	0.656849	20	0.78465
NSUN4	cg13488501	1	rs11589531	-0.17616	0.0812921	0.0302346	0.200186	20	0.78465
ECH1	cg07859880	19	rs9419	0.101	0.0466384	0.0303424	0.522446	20	0.78465
PRKN	cg01364392	6	rs75083230	0.26423	0.122085	0.0304399	0.130194	20	0.78465
NAXD	cg00023464	13	rs78587540	0.124676	0.0578734	0.0312179	0.281071	20	0.784722
GDAP1	cg05501320	8	rs10089711	-0.165443	0.0768287	0.0312869	0.527018	20	0.784722
C3orf33	cg02219117	3	rs6776241	-0.343684	0.159827	0.0315279	0.95082	20	0.784722
SLC25A48	cg04233669	5	rs11738241	0.111104	0.0517024	0.0316416	0.178448	20	0.784722
PDE2A	cg18776207	11	rs171021	0.42099	0.196209	0.0319034	0.961511	19	0.784722
ACSF3	cg04252928	16	rs12927672	-0.202506	0.0946273	0.0323512	0.715278	20	0.784722
MMADHC	cg00486525	2	rs4547502	0.354157	0.165754	0.0326269	0.517876	20	0.784722
LETM2	cg26232451	8	rs13248631	-0.377855	0.17701	0.0327896	0.863947	14	0.784722
UQCRH	cg11235697	1	rs77526109	0.0790031	0.0370486	0.0329726	0.205293	20	0.784722
OAT	cg10254690	10	rs11244861	-0.248306	0.116478	0.0330235	0.740127	15	0.784722
NAXD	cg07595035	13	rs2277423	0.22413	0.105639	0.0338661	0.305895	20	0.784722
ACSF3	cg02098565	16	rs12927672	-0.266119	0.12572	0.0342799	0.947918	20	0.784722
CYB5R3	cg20727362	22	rs28365957	0.0681781	0.0322392	0.0344505	0.0987484	20	0.784722
CYB5R3	cg23325242	22	rs28365957	-0.0778609	0.0368384	0.0345509	0.729012	20	0.784722
ECH1	cg00204262	19	rs11668179	0.293898	0.139311	0.0348878	0.428328	20	0.784722
PDE2A	cg24987622	11	rs371862	-0.193935	0.0921971	0.0354239	0.364494	20	0.784722
CYB5R3	cg24251862	22	rs28365957	0.158883	0.0756689	0.0357544	0.692435	20	0.784722
CYB5R3	cg04059188	22	rs28365957	0.158801	0.0756313	0.0357573	0.197005	20	0.784722
DLAT	cg06437417	11	rs2303436	0.0960763	0.0457584	0.0357601	0.0320757	20	0.784722
COX6B2	cg15030849	19	rs111342881	-0.257788	0.122902	0.0359483	0.317016	20	0.784722
SLC25A42	cg04460816	19	rs7256648	-0.188946	0.0901198	0.0360285	0.267245	20	0.784722
TOMM7	cg03711348	7	rs34856568	-0.459793	0.219503	0.0361975	0.682983	15	0.784722
COX10	cg15108890	17	rs11078233	0.206796	0.0988643	0.0364638	0.462993	20	0.784722
COX6B2	cg14015300	19	rs2124920	-0.157062	0.0750927	0.0364772	0.56356	20	0.784722
TRNT1	cg10990081	3	rs1672766	-0.327168	0.156517	0.0365905	0.844487	20	0.784722
COX6B2	cg17874421	19	rs2124920	-0.196027	0.0941721	0.0373804	0.751624	20	0.784722
COX6B2	cg02844589	19	rs2124920	-0.197233	0.0947716	0.0374212	0.727877	20	0.784722
SLC25A29	cg05043627	14	rs61992940	-0.131022	0.0630609	0.037736	0.42633	20	0.784722
MIPEP	cg27621931	13	rs2312566	0.400445	0.1933	0.0383	0.848306	20	0.784722
NDUFAF1	cg13897914	15	rs28463309	-0.191266	0.0924405	0.0385395	0.94675	20	0.784722
ACSF3	cg00316478	16	rs12934766	-0.361566	0.174756	0.0385479	0.366241	20	0.784722
SLC25A45	cg07321092	11	rs117501472	0.114317	0.0553006	0.0387162	0.0244369	20	0.784722
APEX1	cg24751284	14	rs1760927	-0.337205	0.163307	0.0389367	0.140741	5	0.784722
FASN	cg15948410	17	rs4969465	-0.0940641	0.0455861	0.0390712	0.210774	20	0.784722
NADK2	cg21877930	5	rs10075150	0.206557	0.100157	0.0391764	0.960369	20	0.784722
ISCA1	cg13456106	9	rs9695849	-0.0532446	0.0258844	0.0396849	0.29297	20	0.784722
ACOT11	cg18180407	1	rs7519073	0.115124	0.0559873	0.0397589	0.699633	20	0.784722
UCP1	cg07100771	4	rs116038346	0.482345	0.23459	0.0397706	0.286757	7	0.784722
ACACA	cg26317899	17	rs7221916	-0.185437	0.0903312	0.040087	0.129469	17	0.784722
COX6B2	cg26562532	19	rs2124920	-0.281144	0.13698	0.0401268	0.789088	20	0.784722
NAXD	cg21368354	13	rs440771	0.0718706	0.0350765	0.0404652	0.200943	20	0.784722
NAXD	cg17279912	13	rs440771	0.0724183	0.0353456	0.0404755	0.200924	20	0.784722
NAXD	cg03869874	13	rs440771	0.0829104	0.040498	0.0406313	0.148121	20	0.784722
NAXD	cg13233929	13	rs440771	0.104921	0.0513208	0.0409128	0.220221	20	0.784722
NAXD	cg27075939	13	rs440771	0.121452	0.0594956	0.0412152	0.258192	20	0.784722
NAXD	cg20212336	13	rs440771	0.125722	0.0616121	0.0412957	0.168639	20	0.784722
ISCA1	cg07824177	9	rs9695849	0.163804	0.0803866	0.0415802	0.363343	20	0.784722
NAXD	cg11955762	13	rs330546	0.167892	0.0824058	0.0416115	0.228696	20	0.784722
NADK2	cg14725858	5	rs10075150	-0.282485	0.138718	0.0417114	0.524258	12	0.784722
PRKN	cg01079407	6	rs2803070	0.24704	0.121432	0.0419131	0.0229654	20	0.784722
PNKD	cg04880052	2	rs3731861	-0.17989	0.0884937	0.042073	0.452806	20	0.784722
POLQ	cg02083999	3	rs6797682	0.341369	0.167955	0.0421024	0.2326	20	0.784722
COX19	cg03392753	7	rs10215380	-0.0873503	0.0430373	0.0423928	0.774267	20	0.784722
PRKN	cg16888730	6	rs115271941	0.0784263	0.0387312	0.0428787	0.609598	20	0.784722
PICK1	cg11417954	22	rs6000989	0.190101	0.0939182	0.0429581	0.904431	20	0.784722
ETFA	cg26408565	15	rs2456031	-0.070126	0.0346632	0.0430659	0.369184	20	0.784722
DNAJC4	cg22652406	11	rs538147	0.401526	0.198486	0.0430791	0.27394	19	0.784722
ETFA	cg22467129	15	rs2456031	-0.0764894	0.0378281	0.0431736	0.563738	20	0.784722
FIS1	cg17825709	7	rs371349457	0.292113	0.144597	0.0433645	0.0292155	20	0.784722
CARS2	cg10993865	13	rs330570	-0.0613788	0.030427	0.0436693	0.253262	20	0.786268
DNLZ	cg12603531	9	rs140876101	0.248587	0.12363	0.0443543	0.364381	10	0.793577
COX7B2	cg27299949	4	rs10021918	0.0999951	0.0498912	0.0450417	0.892347	20	0.793577
GLDC	cg13588086	9	rs117502344	-0.163432	0.081666	0.0453684	0.446409	20	0.793577
MIPEP	cg22162694	13	rs34354770	-0.0672395	0.0336538	0.0457191	0.831735	20	0.793577
PNPT1	cg18811423	2	rs782584	-0.0635071	0.0318436	0.0461143	0.974705	20	0.793577
PICK1	cg10778862	22	rs6000989	-0.281832	0.141585	0.0465308	0.658086	20	0.793577
SFXN1	cg20462978	5	rs113644940	0.0649334	0.0326431	0.0466799	0.514569	20	0.793577
LAP3	cg13741289	4	rs10008337	0.0990551	0.0498215	0.0467895	0.567184	20	0.793577
LAP3	cg27347728	4	rs10008337	0.105341	0.0530519	0.0470764	0.578823	20	0.793577
COX7B2	cg24831862	4	rs12649623	0.149848	0.075475	0.0471003	0.911931	20	0.793577
HSD17B8	cg01502872	6	rs149283903	0.357005	0.17986	0.0471549	0.0461835	12	0.793577
MGST1	cg27117982	12	rs4149187	0.0853502	0.043092	0.0476305	0.941331	20	0.793577
COX6B2	cg06600153	19	rs2124920	0.437296	0.220823	0.0476695	0.389236	16	0.793577
OPA1	cg14651650	3	rs9846650	0.292541	0.147902	0.0479361	0.115708	20	0.793577
COA8	cg22920967	14	rs942863	0.353516	0.17878	0.0479994	0.852138	20	0.793577
CPT1A	cg22911054	11	rs11228377	0.11135	0.0563973	0.0483371	0.906779	20	0.793577
NSUN2	cg01954320	5	rs1366297	0.103232	0.0523329	0.0485411	0.612152	20	0.793577
LAP3	cg22109262	4	rs10008337	0.180668	0.0916553	0.0487042	0.457398	20	0.793577
ABCD3	cg26908356	1	rs927728	0.0435554	0.0221036	0.0487797	0.164701	20	0.793577
SLC25A4	cg16667710	4	rs6856589	0.407195	0.206738	0.0488827	0.78713	20	0.793577
ARF5	cg15802323	7	rs56387993	0.358113	0.18201	0.0491199	0.948574	20	0.793577
BNIP3L	cg01706566	8	rs76230997	0.0852663	0.0433847	0.0493733	0.903732	20	0.793577
MCL1	cg13175981	1	rs61820165	0.0753058	0.0383723	0.049704	0.460939	20	0.793577
PC	cg18291331	11	rs4930391	-0.243277	0.12408	0.0499196	0.102524	20	0.793577
ANTKMT	cg09830866	16	rs12599130	-0.0873105	0.0445806	0.0501731	0.34516	20	0.793577
PDE2A	cg03962783	11	rs384892	-0.285779	0.14603	0.0503495	0.365479	20	0.793577
MRPL20	cg25939543	1	rs28756423	-0.316072	0.161527	0.0503735	0.225925	20	0.793577
PPTC7	cg08752433	12	rs11065687	-0.24775	0.126676	0.0504909	0.303602	20	0.793577
METTL4	cg27628090	18	rs2677900	0.202497	0.103541	0.0504984	0.334828	20	0.793577
PDK4	cg22171829	7	rs6967337	0.127129	0.0651696	0.0510888	0.868425	20	0.79935
PICK1	cg16760049	22	rs76216215	-0.243394	0.125145	0.0517882	0.833964	20	0.803782
ACOT2	cg22809626	14	rs35417585	0.126909	0.065265	0.0518321	0.739182	20	0.803782
ANTKMT	cg18653534	16	rs4984921	0.0746905	0.0385326	0.0525776	0.48855	20	0.803782
PC	cg11525980	11	rs896438	0.115419	0.0596063	0.052825	0.948727	20	0.803782
SLC25A22	cg22747142	11	rs113628861	-0.310222	0.160274	0.0529199	0.281443	20	0.803782
ACACB	cg04777824	12	rs2284696	-0.197256	0.101916	0.0529318	0.946639	20	0.803782
PC	cg05725263	11	rs896437	0.273338	0.141734	0.053789	0.416209	20	0.803782
THEM5	cg01062247	1	rs2279503	0.0750332	0.03892	0.0538694	0.920753	20	0.803782
NAXD	cg02041435	13	rs330570	0.370022	0.19198	0.0539299	0.616885	20	0.803782
CARS2	cg00124836	13	rs57095243	-0.403312	0.209534	0.0542538	0.377767	20	0.803782
PNKD	cg22712983	2	rs897877	-0.0992903	0.0515987	0.0543197	0.499626	20	0.803782
LAP3	cg16339924	4	rs6449315	0.0786573	0.0408943	0.0544265	0.41774	20	0.803782
ABCB6	cg18014247	2	rs1109866	0.21979	0.114554	0.0550267	0.0479977	20	0.803782
SLC25A23	cg02861527	19	rs12986054	0.288789	0.150804	0.0554923	0.471408	13	0.803782
FASN	cg26994671	17	rs4246445	-0.266765	0.13955	0.0559271	0.909397	20	0.803782
GCSH	cg07768763	16	rs4889225	-0.32469	0.170101	0.0562865	0.377808	20	0.803782
PC	cg15937861	11	rs2513658	-0.279524	0.146686	0.0567031	0.795518	20	0.803782
ACSF3	cg04308346	16	rs570349537	0.17613	0.0926157	0.0572069	0.843049	20	0.803782
NDUFS8	cg12070987	11	rs4147779	0.162375	0.0854572	0.0574232	0.930524	20	0.803782
TRNT1	cg15056751	3	rs7624992	-0.386382	0.203435	0.0575261	0.635084	20	0.803782
CYB5R3	cg04242898	22	rs8190368	-0.142108	0.0749446	0.0579369	0.548952	20	0.803782
NDUFS8	cg05463966	11	rs4147779	0.178593	0.09421	0.0580017	0.575242	20	0.803782
TMEM177	cg24441810	2	rs2090889	0.16017	0.084508	0.0580488	0.518018	20	0.803782
STOM	cg13626632	9	rs4837862	-0.251035	0.132498	0.0581398	0.173019	20	0.803782
MRPL4	cg12507788	19	rs73015166	0.313025	0.165551	0.0586499	0.209654	17	0.803782
COX7B2	cg05330754	4	rs7683813	-0.384624	0.203476	0.0587224	0.406127	15	0.803782
LAP3	cg00598235	4	rs10939735	0.118332	0.0626188	0.0587952	0.501695	20	0.803782
NAXD	cg02283624	13	rs330557	0.388053	0.205398	0.0588546	0.409009	20	0.803782
SLC25A11	cg13557167	17	rs427703	0.351005	0.185824	0.0589033	0.0696881	20	0.803782
BCL2	cg08223235	18	rs3810027	0.135263	0.0717124	0.0592702	0.989411	20	0.803782
CHCHD6	cg18026197	3	rs9838251	0.0539278	0.0285962	0.0593171	0.584469	20	0.803782
CHCHD6	cg17408686	3	rs9838251	0.0583818	0.0309667	0.0593881	0.595311	20	0.803782
DCAKD	cg03716233	17	rs12602966	0.153379	0.0813683	0.0594303	0.290162	20	0.803782
LAP3	cg10189774	4	rs12650220	0.124928	0.0662815	0.059455	0.511041	20	0.803782
THEM5	cg21211478	1	rs2279503	-0.262441	0.13929	0.0595466	0.952307	20	0.803782
LAP3	cg07005078	4	rs12650220	0.131327	0.069703	0.0595526	0.508917	20	0.803782
LDHD	cg03085549	16	rs7193344	0.271735	0.144294	0.0596723	0.0535566	20	0.803782
ISCA1	cg14324502	9	rs7033798	-0.289837	0.154236	0.0602205	0.021193	20	0.80534
ETHE1	cg12984635	19	rs7248167	-0.155964	0.083175	0.0607752	0.0105759	20	0.80534
BCL2L1	cg00300298	20	rs74384244	0.189334	0.100999	0.0608458	0.178567	20	0.80534
GPX4	cg01613691	19	rs4807542	0.0983185	0.0524477	0.0608475	0.872966	20	0.80534
TMEM177	cg12108912	2	rs2090889	0.242056	0.129156	0.0609118	0.882546	20	0.80534
CHCHD6	cg27308130	3	rs9820106	0.316664	0.16981	0.0622079	0.293623	20	0.809361
ACAD9	cg14711243	3	rs62265277	-0.118833	0.0637746	0.062417	0.461469	20	0.809361
MRPS10	cg22847579	6	rs79345415	-0.387589	0.208372	0.0628742	0.99256	6	0.809361
MIPEP	cg04668137	13	rs4769288	-0.1858	0.0999235	0.0629675	0.810073	20	0.809361
ATP5MC3	cg04306050	2	rs13030627	-0.400316	0.215344	0.0630326	0.392963	20	0.809361
C16orf91	cg08830576	16	rs34591216	0.212037	0.114097	0.0631137	0.351787	20	0.809361
GHITM	cg19704238	10	rs7085968	0.273697	0.147891	0.0642182	0.254225	20	0.809361
GRPEL1	cg03847636	4	rs4689585	0.2775	0.150087	0.0644689	0.291381	20	0.809361
TIMM21	cg24167378	18	rs59315951	-0.361057	0.195553	0.0648435	0.371466	18	0.809361
BCL2	cg23756272	18	rs3810027	-0.282376	0.152955	0.0648722	0.924986	12	0.809361
SLC25A48	cg16560847	5	rs4246801	0.183494	0.0996658	0.0656074	0.239172	20	0.809361
YARS2	cg08114689	12	rs11052214	0.146621	0.0796535	0.0656596	0.381093	20	0.809361
THEM5	cg18081104	1	rs2279503	-0.368988	0.20051	0.0657325	0.991005	14	0.809361
NDUFS8	cg24757160	11	rs3133269	0.0555636	0.0302574	0.0663033	0.862163	20	0.809361
GCAT	cg16048805	22	rs763137	0.159479	0.0868789	0.0664096	0.553673	20	0.809361
DNM1L	cg07201835	12	rs10844279	0.217151	0.118455	0.0667737	0.45425	20	0.809361
ACSM1	cg02009395	16	rs234279	0.35499	0.193736	0.0669009	0.407357	20	0.809361
MACROD1	cg18137308	11	rs11600062	-0.0943542	0.0515102	0.0669872	0.329734	20	0.809361
TMEM177	cg23456409	2	rs2280510	0.0907286	0.049551	0.0670983	0.72841	20	0.809361
MACROD1	cg27373749	11	rs11231663	-0.0724855	0.0396118	0.0672654	0.335265	20	0.809361
ACLY	cg25687894	17	rs4796743	0.115905	0.0633742	0.0674146	0.333942	20	0.809361
ACSF3	cg02193283	16	rs77639059	-0.157986	0.0863886	0.0674317	0.949562	20	0.809361
FHIT	cg25736251	3	rs1125285	-0.300237	0.164217	0.0675054	0.356385	20	0.809361
MACROD1	cg04935121	11	rs11231663	-0.0905352	0.0495305	0.0675693	0.303468	20	0.809361
TRIT1	cg16594299	1	rs1333741	-0.368225	0.201741	0.0679664	0.588881	20	0.809361
IFI27	cg10778971	14	rs7143873	0.350458	0.192094	0.0680912	0.558219	20	0.809361
COQ7	cg06607696	16	rs7185466	-0.259099	0.142471	0.068971	0.404393	10	0.809361
MACROD1	cg15037583	11	rs11231664	0.17624	0.0969426	0.0690661	0.498394	20	0.809361
GCAT	cg11368946	22	rs6000897	-0.275305	0.151653	0.0694684	0.80262	20	0.809361
HIBADH	cg01662334	7	rs12534474	0.163446	0.0900461	0.0695028	0.00145086	20	0.809361
MRPL19	cg06647844	2	rs11681342	0.127689	0.0703983	0.0697069	0.256586	20	0.809361
ATPAF1	cg16904686	1	rs1139759	-0.367535	0.202795	0.0699316	0.534222	18	0.809361
YARS2	cg13722517	12	rs7958074	0.0518959	0.0286866	0.0704416	0.310655	20	0.809361
COQ3	cg05567646	6	rs9389328	-0.110749	0.061304	0.0708308	0.10838	20	0.809361
MACROD1	cg09182533	11	rs11231663	-0.20203	0.111862	0.0709096	0.408317	20	0.809361
NDUFS8	cg26406131	11	rs3133269	0.22625	0.125287	0.0709415	0.784493	20	0.809361
TMEM143	cg01482620	19	rs3745720	-0.32135	0.177958	0.0709555	0.137656	20	0.809361
ANTKMT	cg10254923	16	rs55956436	-0.048384	0.0268031	0.0710486	0.427839	20	0.809361
SUOX	cg06495347	12	rs705698	0.355676	0.197042	0.0710625	0.254882	14	0.809361
NAXD	cg11402700	13	rs41275128	0.0621275	0.0344686	0.0714767	0.0613721	20	0.809361
BCL2L10	cg12067522	15	rs2227308	-0.193409	0.107344	0.0715829	0.242811	20	0.809361
COQ3	cg05237015	6	rs9376140	-0.101043	0.0561018	0.0716932	0.0437485	20	0.809361
CYC1	cg18809841	8	rs7017102	-0.412079	0.229256	0.0722627	0.45695	10	0.809361
ABCB6	cg08290072	2	rs6714820	0.237233	0.131991	0.0722824	0.0558711	20	0.809361
ACOT7	cg21220721	1	rs541142647	0.35091	0.195593	0.0728007	0.743625	20	0.809361
TOP1MT	cg00185032	8	rs878238	-0.274331	0.153176	0.0733002	0.871309	20	0.809361
EPHX2	cg24081819	8	rs9314348	0.284225	0.158703	0.0733048	0.177081	19	0.809361
MGST3	cg09553581	1	rs9333392	0.0647737	0.0361963	0.0735326	0.319166	20	0.809361
MTCH2	cg07304015	11	rs12364432	-0.387924	0.216881	0.0736717	0.729579	20	0.809361
OPA1	cg23144852	3	rs6793945	0.134285	0.0750772	0.0736758	0.107744	20	0.809361
FAM136A	cg17053075	2	rs115053006	0.0943082	0.0527423	0.0737608	0.594292	10	0.809361
CHCHD6	cg16218340	3	rs2001976	0.401295	0.224455	0.0737988	0.596353	20	0.809361
DNM1L	cg06077899	12	rs11052173	0.0551322	0.0308528	0.0739464	0.323261	20	0.809361
DCAKD	cg02853375	17	rs551880601	0.145335	0.081381	0.0741219	0.192885	20	0.809361
PRXL2A	cg05014245	10	rs7074356	-0.282236	0.158056	0.0741526	0.158295	20	0.809361
MACROD1	cg12874671	11	rs10897468	0.084863	0.047539	0.0742413	0.453954	20	0.809361
NAXD	cg22535790	13	rs117323386	-0.126458	0.0709844	0.0748325	0.0250352	11	0.809361
NAXD	cg03374922	13	rs41275128	0.195461	0.109843	0.0751639	0.100286	20	0.809361
GRPEL1	cg26116260	4	rs3822270	-0.0575458	0.0323566	0.0753245	0.468234	20	0.809361
NDUFB7	cg24039310	19	rs10412426	-0.228689	0.128628	0.0754198	0.570394	13	0.809361
BOK	cg24828208	2	rs12695002	0.305779	0.172189	0.0757608	0.851174	20	0.809361
COX19	cg24136937	7	rs7792825	-0.395972	0.223034	0.0758341	0.794086	20	0.809361
MGARP	cg14727777	4	rs67132335	-0.0771707	0.0435004	0.0760597	0.413203	20	0.809361
SPHKAP	cg06092815	2	rs13410146	0.352074	0.198576	0.0762303	0.459807	16	0.809361
OGDH	cg07408740	7	rs3801399	-0.207108	0.116886	0.0764147	0.816411	20	0.809361
MPV17	cg06221695	2	rs116095190	0.188926	0.106734	0.0767166	0.345791	12	0.809361
ANTKMT	cg09385972	16	rs9935916	-0.109106	0.0617752	0.0773653	0.57972	20	0.809361
SLC25A24	cg17297328	1	rs828999	0.277679	0.157357	0.0776249	0.725386	20	0.809361
PITRM1	cg14006663	10	rs9423713	0.221274	0.125428	0.0777072	0.209918	20	0.809361
SARDH	cg14001893	9	rs733347	-0.296685	0.16824	0.0778216	0.100833	20	0.809361
MTCH2	cg22321327	11	rs3729986	-0.25131	0.142583	0.0779759	0.778952	20	0.809361
COQ3	cg03514381	6	rs17179548	-0.143773	0.0816029	0.0780931	0.0103321	20	0.809361
COQ3	cg18751133	6	rs17179548	-0.158911	0.0903422	0.0785788	0.0107492	20	0.809361
BCL2L10	cg19114050	15	rs2231289	0.168288	0.095844	0.079113	0.0307364	20	0.809361
SND1	cg13917099	7	rs76439995	-0.273069	0.155523	0.0791203	0.0423441	20	0.809361
SFXN1	cg07293947	5	rs267384	-0.179548	0.10231	0.079269	0.0960412	20	0.809361
AIFM2	cg18204930	10	rs7921300	0.147694	0.0841722	0.0793172	0.698399	20	0.809361
NAXD	cg23795623	13	rs330569	0.223247	0.127277	0.0794254	0.0855332	20	0.809361
TOP1MT	cg15845333	8	rs2450777	-0.107161	0.0611052	0.0794805	0.872407	20	0.809361
METTL8	cg02115781	2	rs13000846	-0.195286	0.111382	0.0795522	0.995401	20	0.809361
ALDH2	cg22158248	12	rs17628828	0.116516	0.0665042	0.0797722	0.996629	20	0.809361
NAXD	cg07007778	13	rs330569	0.229328	0.130925	0.0798422	0.219808	20	0.809361
SCP2	cg00738178	1	rs12562231	0.197455	0.112774	0.0799648	0.412531	20	0.809361
PDK4	cg07372602	7	rs12536742	0.14642	0.0838043	0.0806094	0.995347	20	0.812212
SELENOO	cg24993400	22	rs7292228	0.0679655	0.0389153	0.0807246	0.644473	20	0.812212
MSRA	cg14257676	8	rs11774474	-0.0888697	0.0510016	0.0814232	0.146866	20	0.812212
MSRA	cg08841257	8	rs11774474	-0.0933795	0.0536093	0.0815341	0.24222	20	0.812212
ABCB6	cg23153680	2	rs9989854	0.108515	0.062376	0.0819138	0.118148	20	0.812212
DHRS7B	cg01488191	17	rs11204337	0.126022	0.0724989	0.0821646	0.359748	20	0.812212
SND1	cg00893242	7	rs3808093	-0.0861454	0.0496123	0.0824982	0.827522	20	0.812212
ABCB6	cg06716437	2	rs1109867	0.133793	0.0770995	0.0826831	0.0914087	20	0.812212
PISD	cg25791279	22	rs3747157	-0.12057	0.0695955	0.0831949	0.700213	20	0.812212
COA7	cg12691620	1	rs269305	0.306421	0.176892	0.0832293	0.293359	20	0.812212
ATP5MC1	cg26023938	17	rs72831898	0.215546	0.124645	0.0837601	0.999601	20	0.812212
ABCB6	cg27486695	2	rs9989854	0.169861	0.0982342	0.083784	0.094716	20	0.812212
MRPL4	cg01409448	19	rs10420549	0.111803	0.0646597	0.0837914	0.0837621	20	0.812212
MGARP	cg23860422	4	rs12642239	-0.107773	0.0624306	0.0842969	0.459057	20	0.812212
CHCHD6	cg20381140	3	rs73209637	-0.146341	0.0847848	0.0843414	0.665179	20	0.812212
THEM4	cg26347189	1	rs1352654	-0.149561	0.0866864	0.0844724	0.531412	20	0.812212
MUTYH	cg19235065	1	rs12739418	0.31284	0.181599	0.084944	0.457513	20	0.812212
PISD	cg10537193	22	rs5753684	0.124108	0.0720468	0.0849597	0.0999664	20	0.812212
COQ3	cg24831427	6	rs17784292	-0.119627	0.0694693	0.0850661	0.015875	20	0.812212
SPIRE1	cg15920762	18	rs11080592	0.252743	0.146819	0.0851679	0.255358	20	0.812212
IMMP2L	cg27391838	7	rs9886295	-0.124644	0.0724259	0.0852531	0.0919977	20	0.812212
NAXD	cg21897880	13	rs330569	-0.32978	0.191862	0.0856425	0.123891	20	0.812212
NFU1	cg20547295	2	rs9309428	-0.124068	0.0721893	0.0856773	0.525149	20	0.812212
PPTC7	cg10282845	12	rs73191841	0.188109	0.109454	0.0856869	0.912288	20	0.812212
ATP5MC1	cg23708347	17	rs72831898	0.263261	0.153398	0.0861269	0.973113	20	0.813659
MOCS1	cg06000951	6	rs75773116	-0.258396	0.150699	0.0864081	0.754381	15	0.813659
ABCB6	cg23547073	2	rs1109867	0.230533	0.134578	0.086712	0.0611534	20	0.813659
TRNT1	cg17424101	3	rs1672758	-0.25909	0.151266	0.0867479	0.797662	20	0.813659
PRKN	cg24969778	6	rs2315550	0.237932	0.139117	0.0872109	0.313352	20	0.815448
MTERF4	cg01796333	2	rs10187363	0.283849	0.166061	0.0873938	0.397628	20	0.815448
ACLY	cg19443920	17	rs893009	0.320819	0.188197	0.0882507	0.129685	14	0.821305
DTYMK	cg19288752	2	rs34251329	0.126391	0.0743268	0.0890409	0.904596	20	0.825249
NSUN2	cg19447217	5	rs3776431	-0.185352	0.109032	0.0891352	0.676695	20	0.825249
AIFM2	cg17446739	10	rs6480442	-0.0805084	0.0474269	0.0895973	0.413489	20	0.825903
ADHFE1	cg25046651	8	rs2718999	0.248462	0.146509	0.0899073	0.528281	20	0.825903
MTFR1L	cg21139639	1	rs76706441	-0.0579329	0.0341917	0.0901983	0.427896	20	0.825903
SLC25A33	cg18783781	1	rs55699151	-0.272512	0.1609	0.0903274	0.455679	20	0.825903
THEM4	cg13869942	1	rs10888453	-0.0814458	0.0480929	0.0903583	0.563242	20	0.825903
C16orf91	cg08888553	16	rs35021217	0.159606	0.0943318	0.0906519	0.19	20	0.826478
SLC25A16	cg16214034	10	rs12777459	0.207113	0.122746	0.0915389	0.178536	20	0.831469
COX18	cg08572214	4	rs4694156	0.356076	0.211115	0.091671	0.341969	20	0.831469
MGARP	cg04606779	4	rs6845651	-0.081929	0.0486193	0.0919666	0.317618	20	0.831469
MGARP	cg05349245	4	rs6845651	-0.0893914	0.053074	0.0921276	0.523097	20	0.831469
MOCS1	cg07182756	6	rs75773116	-0.347709	0.206787	0.0926684	0.621496	11	0.834248
FTH1	cg24803614	11	rs12786452	-0.142127	0.0846445	0.0931317	0.0644495	20	0.834814
PNKD	cg05991184	2	rs2891075	0.175154	0.104433	0.0935066	0.570471	20	0.834814
RHOT2	cg08616681	16	rs2071830	-0.121172	0.0722663	0.0935922	0.491479	20	0.834814
SLC25A33	cg11826452	1	rs55986711	0.264171	0.157641	0.0937822	0.213123	20	0.834814
ADHFE1	cg01988129	8	rs2718999	0.304045	0.181535	0.0939632	0.615241	20	0.834814
FTH1	cg02315732	11	rs12786452	-0.171247	0.102312	0.094176	0.182171	20	0.834814
TRMU	cg01566584	22	rs9615983	0.357606	0.214183	0.0949929	0.134189	20	0.834814
MGARP	cg00178864	4	rs35209354	-0.0852468	0.0510915	0.095214	0.422367	20	0.834814
STOM	cg18676053	9	rs12378516	-0.059028	0.0354906	0.096272	0.233078	20	0.834814
STOM	cg14365564	9	rs12378516	-0.0668788	0.0402309	0.0964375	0.266039	20	0.834814
CYP11B1	cg08389266	8	rs3802230	0.127562	0.0769012	0.0971599	0.652216	20	0.834814
STOM	cg14215970	9	rs2572854	-0.0658057	0.039687	0.0972937	0.30913	20	0.834814
CARS2	cg20124610	13	rs6492306	0.139451	0.0842161	0.097748	0.316187	20	0.834814
PHYH	cg24005158	10	rs4750343	0.105372	0.0636504	0.0978282	0.80658	20	0.834814
LONP1	cg18058596	19	rs2436525	0.171573	0.103669	0.097923	0.927668	19	0.834814
DMPK	cg16686429	19	rs8107744	-0.196274	0.118631	0.0980281	0.239764	20	0.834814
SARDH	cg14313373	9	rs34508494	-0.20518	0.124593	0.0995977	0.13758	18	0.834814
DMPK	cg17499826	19	rs8107744	-0.226762	0.137706	0.0996183	0.472154	20	0.834814
ATP5ME	cg22554448	4	rs28525003	-0.0531373	0.0323019	0.0999656	0.877899	20	0.834814
MRPS15	cg10779037	1	rs11811387	-0.306178	0.186243	0.100182	0.370468	14	0.834814
PNKD	cg04952446	2	rs2891078	0.203739	0.123956	0.100249	0.570782	20	0.834814
PNKD	cg18259342	2	rs2015863	-0.0435147	0.0264839	0.100369	0.760769	20	0.834814
PCCA	cg24978725	13	rs118033890	0.103231	0.0629472	0.101013	0.479657	20	0.834814
PCCA	cg25221774	13	rs118033890	0.13218	0.0807968	0.10185	0.398477	20	0.834814
PGAM5	cg19245612	12	rs12423651	0.0810506	0.0495882	0.102159	0.850574	20	0.834814
PCCA	cg04494562	13	rs118033890	0.142247	0.0870342	0.102179	0.419175	20	0.834814
NEU4	cg16660312	2	rs147745059	0.164354	0.10057	0.102212	0.819321	6	0.834814
MRPL12	cg12996171	17	rs57366978	0.0809608	0.0495773	0.102464	0.196994	20	0.834814
COQ9	cg06578063	16	rs223847	0.0678863	0.0416365	0.103006	0.0926314	20	0.834814
NIPSNAP1	cg01246855	22	rs2007668	0.230637	0.141597	0.103349	0.794546	20	0.834814
ALDH7A1	cg08675664	5	rs150596819	-0.133852	0.0822191	0.103527	0.870132	20	0.834814
SERHL2	cg04169610	22	rs137087	-0.0505674	0.0310837	0.103777	0.403697	20	0.834814
COX7B2	cg26636590	4	rs2055942	-0.363997	0.223998	0.104163	0.949508	17	0.834814
SND1	cg11539674	7	rs73234874	-0.0479377	0.029535	0.104571	0.864108	20	0.834814
RHOT2	cg08024847	16	rs11865749	0.16758	0.103313	0.10479	0.513102	20	0.834814
ALDH7A1	cg18670373	5	rs150596819	-0.167992	0.103652	0.105075	0.800795	20	0.834814
ZADH2	cg25292638	18	rs634687	-0.139895	0.0863665	0.105278	0.476737	11	0.834814
MCRIP2	cg09629193	16	rs15564	-0.292692	0.18092	0.105705	0.173693	20	0.834814
CYP11B2	cg10500909	8	rs7463212	0.29819	0.184457	0.105968	0.219842	20	0.834814
NFU1	cg10354495	2	rs1138637	-0.102554	0.063445	0.106004	0.271126	20	0.834814
DNA2	cg11163433	10	rs12357946	0.31878	0.197219	0.106014	0.254958	20	0.834814
DCAKD	cg25538415	17	rs9898793	0.0974249	0.0602794	0.106046	0.431437	20	0.834814
LONP1	cg04973548	19	rs2436525	-0.300588	0.185985	0.106052	0.957715	12	0.834814
IDH3B	cg24617352	20	rs2235955	0.14867	0.0922149	0.106917	0.843331	20	0.834814
COX7A1	cg09307985	19	rs8101534	0.235642	0.146345	0.107359	0.423389	20	0.834814
SARDH	cg13824009	9	rs756687	-0.0510072	0.0316908	0.107502	0.837743	20	0.834814
ANGEL2	cg18392540	1	rs7520067	-0.136297	0.0847138	0.107636	0.326749	20	0.834814
SUGCT	cg10515180	7	rs73122188	0.0500553	0.0311158	0.107686	0.625657	20	0.834814
HINT1	cg07158495	5	rs2278058	-0.246759	0.153448	0.107815	0.545094	20	0.834814
COQ8A	cg11847933	1	rs1289474	0.0569426	0.0354588	0.108301	0.934516	20	0.834814
MSRA	cg01048752	8	rs60278284	-0.14978	0.0933937	0.10877	0.822521	20	0.834814
GRPEL1	cg25660036	4	rs3951346	0.100504	0.062679	0.10883	0.357025	20	0.834814
ALDH7A1	cg08702413	5	rs2306620	-0.0657604	0.0410691	0.109329	0.0624212	20	0.834814
YARS2	cg25379877	12	rs10844282	0.20802	0.13011	0.109864	0.305813	20	0.834814
TRIT1	cg04599922	1	rs34387655	0.149052	0.0932305	0.109876	0.0393028	20	0.834814
MRPS28	cg26174628	8	rs17458102	0.0842213	0.0527011	0.110022	0.91845	20	0.834814
ALDH7A1	cg16738971	5	rs2306620	-0.106162	0.0664662	0.110214	0.0762324	20	0.834814
AASS	cg22684968	7	rs61298298	0.145867	0.0914183	0.110578	0.115487	20	0.834814
PDSS1	cg24343755	10	rs2477283	-0.064471	0.0404147	0.11066	0.760232	20	0.834814
TIMM44	cg22063685	19	rs60941879	0.276868	0.173753	0.111059	0.155559	20	0.834814
ALDH7A1	cg26327732	5	rs2306620	-0.141272	0.0887202	0.111311	0.0751943	20	0.834814
ALDH7A1	cg17653368	5	rs2306620	-0.141474	0.08885	0.111322	0.0783746	20	0.834814
IDH3A	cg04093323	15	rs4886560	0.0881807	0.0553963	0.111426	0.231832	20	0.834814
BCL2L10	cg03929531	15	rs184006576	0.103772	0.0651999	0.111476	0.281688	20	0.834814
CYB5B	cg07707379	16	rs6499227	0.107381	0.067495	0.111621	0.559317	20	0.834814
MTPAP	cg26884567	10	rs4749552	-0.14387	0.0904332	0.111632	0.99195	12	0.834814
AASS	cg00185170	7	rs61298298	0.172904	0.108746	0.11184	0.0523901	20	0.834814
ABCB6	cg26544277	2	rs10208108	0.246985	0.155347	0.111859	0.119205	20	0.834814
MGST1	cg10449466	12	rs2975143	0.31757	0.199811	0.11198	0.460416	9	0.834814
BCL2L10	cg03151554	15	rs184006576	0.121994	0.0767783	0.112079	0.310682	20	0.834814
COA8	cg00834537	14	rs2403201	0.279928	0.176194	0.112117	0.693339	20	0.834814
NDUFB6	cg01555907	9	rs628425	-0.296896	0.187012	0.112383	0.52738	20	0.834814
MRPS35	cg16533146	12	rs35320030	0.0518556	0.0326653	0.112404	0.326035	20	0.834814
GLDC	cg05986446	9	rs2578292	-0.291186	0.183468	0.112485	0.435705	20	0.834814
BCL2L10	cg15190747	15	rs184006576	0.13422	0.0845798	0.112534	0.312548	20	0.834814
PRSS35	cg05914242	6	rs1171108	-0.265497	0.167321	0.112569	0.274836	20	0.834814
CYB5B	cg16659480	16	rs8064195	0.181136	0.114165	0.1126	0.553156	20	0.834814
MTFP1	cg03296761	22	rs11089447	-0.261805	0.165068	0.11273	0.543675	20	0.834814
AASS	cg17200919	7	rs61298298	0.21409	0.135421	0.113896	0.0425575	20	0.834814
SERHL2	cg17573270	22	rs137094	0.0450262	0.0284839	0.113933	0.373875	20	0.834814
PLGRKT	cg14047494	9	rs10975102	-0.195761	0.123854	0.113975	0.960233	9	0.834814
IDH3A	cg05392644	15	rs4886560	0.171472	0.10855	0.114186	0.426261	20	0.834814
BCL2L10	cg04519487	15	rs184006576	0.171418	0.108519	0.114197	0.378098	20	0.834814
AASS	cg11738782	7	rs61298298	-0.219243	0.138837	0.114305	0.130938	20	0.834814
NUDT5	cg16739342	10	rs9329337	-0.318529	0.201726	0.114332	0.24037	19	0.834814
AASS	cg03238396	7	rs61298298	-0.219548	0.139047	0.114348	0.226503	20	0.834814
ACACB	cg19598685	12	rs11609393	-0.071188	0.0450956	0.114427	0.80452	20	0.834814
CHCHD2	cg26399411	7	rs117690775	-0.232741	0.147601	0.114837	0.234388	20	0.834814
SLC25A10	cg16087482	17	rs57366978	-0.333487	0.211664	0.115131	0.359533	16	0.834814
SUGCT	cg10504632	7	rs17171747	-0.0892058	0.0566499	0.115329	0.842019	20	0.834814
ATP5ME	cg26210267	4	rs4463020	-0.187982	0.11938	0.115336	0.859512	20	0.834814
DTYMK	cg00969323	2	rs35445107	-0.229526	0.1458	0.115428	0.182701	9	0.834814
NSUN2	cg07770526	5	rs6887702	0.185342	0.117763	0.115521	0.867883	20	0.834814
GPX4	cg10732871	19	rs8103169	0.0504504	0.0320665	0.115649	0.942472	20	0.834814
NADK2	cg10946263	5	rs6884019	-0.173352	0.110207	0.115726	0.883994	20	0.834814
BCL2L10	cg14431573	15	rs184006576	0.199889	0.127082	0.115739	0.34082	20	0.834814
SLC25A23	cg08588635	19	rs168349	-0.345514	0.219996	0.116288	0.531487	9	0.834814
SLC25A37	cg17797797	8	rs2978487	0.280774	0.178851	0.116444	0.738419	20	0.834814
TRIT1	cg22691587	1	rs6657848	-0.203588	0.129708	0.116512	0.614429	20	0.834814
SLC25A1	cg26795923	22	rs2070255	0.0928323	0.0591462	0.116522	0.471112	20	0.834814
NDUFAF1	cg00616447	15	rs56378618	0.0895133	0.0570379	0.116563	0.0168719	20	0.834814
AASS	cg07577900	7	rs61298298	0.257902	0.164382	0.116666	0.158637	20	0.834814
CHCHD2	cg14187409	7	rs4948108	0.0623728	0.0397621	0.116729	0.1101	20	0.834814
ACACB	cg00806900	12	rs2268405	0.122326	0.0780738	0.117161	0.899129	20	0.835618
ACACB	cg06516150	12	rs2268405	-0.129123	0.0824452	0.117308	0.801189	20	0.835618
AASS	cg06081147	7	rs61298298	-0.276025	0.176662	0.118184	0.153069	20	0.83636
MCCD1	cg10958126	6	rs9264641	-0.0900969	0.0576896	0.118346	0.39472	20	0.83636
AASS	cg04893558	7	rs61298298	0.286509	0.183752	0.118945	0.0807579	19	0.83636
MTPAP	cg18222494	10	rs3758454	-0.112098	0.0719149	0.119053	0.980984	11	0.83636
ALDH5A1	cg18395531	6	rs140075859	-0.0998374	0.0641258	0.119495	0.898574	20	0.83636
PRKN	cg07098722	6	rs7744798	-0.116523	0.0748689	0.119624	0.263224	20	0.83636
GRPEL1	cg06697600	4	rs6446565	0.0619344	0.0398043	0.119715	0.347908	20	0.83636
FTH1	cg01209023	11	rs195445	-0.150691	0.0968576	0.119756	0.152373	20	0.83636
SOD2	cg13221458	6	rs9456442	-0.0495924	0.0319107	0.120162	0.210704	20	0.83636
CHCHD2	cg21096502	7	rs111791854	-0.0905499	0.0583024	0.120397	0.204237	20	0.83636
AASS	cg02315971	7	rs61298298	0.310388	0.199985	0.120649	0.0622288	20	0.83636
TXNRD1	cg25273343	12	rs7136838	0.0396795	0.0255732	0.120756	0.880546	20	0.83636
BID	cg09896131	22	rs8190348	0.181347	0.116974	0.121064	0.834087	5	0.83636
AASS	cg24133836	7	rs61298298	0.315841	0.203746	0.121101	0.0276467	17	0.83636
TRIT1	cg02965157	1	rs72939665	-0.16138	0.104138	0.12122	0.599436	12	0.83636
ACSM1	cg09620718	16	rs2356267	0.117327	0.0757213	0.12127	0.938372	20	0.83636
MRPS6	cg04955683	21	rs2834372	0.23658	0.152731	0.121381	0.182347	20	0.83636
NADK2	cg25091837	5	rs62356073	0.208463	0.134984	0.122504	0.622313	20	0.841726
TIMM21	cg12270480	18	rs62097059	-0.270897	0.175471	0.122629	0.423766	19	0.841726
ZADH2	cg02750262	18	rs611916	-0.0562455	0.0365079	0.123405	0.438094	16	0.842281
ZADH2	cg18449964	18	rs611916	-0.0563799	0.0365953	0.123407	0.47977	16	0.842281
ZADH2	cg03972071	18	rs611916	-0.056879	0.0369202	0.123415	0.44428	16	0.842281
ZADH2	cg22088248	18	rs611916	-0.0758966	0.0493137	0.12379	0.442891	16	0.842971
TMEM177	cg15974183	2	rs12621825	0.157035	0.102186	0.124355	0.777728	20	0.842971
BCL2L13	cg19898043	22	rs11089197	-0.0605679	0.0394211	0.124432	0.236271	20	0.842971
TMEM177	cg00049286	2	rs12621825	0.159487	0.10381	0.124458	0.78033	20	0.842971
SHMT2	cg11851129	12	rs10783815	-0.274052	0.178862	0.125474	0.413816	20	0.84825
CPT1A	cg12691334	11	rs1017641	-0.324776	0.212182	0.125858	0.840012	20	0.849092
ARF5	cg14938677	7	rs327511	-0.168698	0.110276	0.126072	0.901798	20	0.849092
TOP1MT	cg12843874	8	rs13275896	0.129219	0.0845996	0.126658	0.511848	20	0.851435
ACSM3	cg06478823	16	rs8054241	-0.0760051	0.0498599	0.127415	0.876942	20	0.854177
ZADH2	cg20936529	18	rs611916	0.177522	0.116495	0.127543	0.372988	6	0.854177
TXNRD1	cg20324369	12	rs7136838	-0.235387	0.1547	0.128117	0.901319	20	0.855859
ACACB	cg24284369	12	rs2268405	0.319907	0.210562	0.128687	0.879256	20	0.855859
SARDH	cg14524643	9	rs129901	-0.0550697	0.0363247	0.129509	0.775413	20	0.855859
MACROD1	cg24865495	11	rs12419038	0.256976	0.169561	0.129636	0.00315719	20	0.855859
ATP5MC1	cg01847110	17	rs9915532	0.0895775	0.0591531	0.129941	0.985499	20	0.855859
ACSM3	cg00394823	16	rs9921200	-0.171318	0.113223	0.130252	0.976608	20	0.855859
ALDH1L1	cg24880869	3	rs41266451	0.0888139	0.0586964	0.130253	0.808001	20	0.855859
NIPSNAP2	cg02155627	7	rs6976955	-0.242851	0.160713	0.130766	0.893225	20	0.855859
CHCHD4	cg15084803	3	rs2733581	0.0808302	0.0535475	0.13117	0.157927	20	0.855859
COX19	cg10374962	7	rs12154936	0.0727902	0.0482356	0.131285	0.771643	20	0.855859
TRIT1	cg04921771	1	rs59336625	-0.0719661	0.0477229	0.131555	0.636684	20	0.855859
MMADHC	cg07483086	2	rs6713254	0.174181	0.115514	0.131585	0.365195	20	0.855859
MRPL12	cg17559031	17	rs12942665	0.139486	0.0925416	0.131738	0.500565	20	0.855859
NDUFB10	cg06141561	16	rs72764893	0.170751	0.113585	0.132766	0.14293	20	0.855859
ACSF3	cg27372369	16	rs11076766	0.138125	0.0919724	0.133148	0.452756	20	0.855859
NSUN2	cg16087382	5	rs567289	0.146836	0.0978059	0.133277	0.568427	20	0.855859
CYP24A1	cg17997279	20	rs2756029	0.215864	0.143923	0.13365	0.0657431	20	0.855859
ATP5MC1	cg25450121	17	rs55941919	0.0380766	0.0253868	0.133651	0.774626	20	0.855859
ACOT2	cg23519812	14	rs12436753	-0.0912889	0.0608705	0.133686	0.711098	20	0.855859
HINT1	cg08523029	5	rs72803743	-0.0491401	0.0327765	0.13381	0.867468	20	0.855859
ACSF3	cg05537170	16	rs7190776	0.135562	0.0905032	0.134166	0.548766	20	0.855859
SDHAF4	cg21252596	6	rs9455182	-0.182147	0.121606	0.134173	0.925609	20	0.855859
ACSF3	cg06615999	16	rs11076766	-0.163848	0.109408	0.134241	0.499256	20	0.855859
CYC1	cg06495924	8	rs11546144	-0.0950384	0.0636749	0.135553	0.00130802	20	0.855859
MOCS1	cg00083059	6	rs78230954	-0.293318	0.196539	0.135591	0.315968	11	0.855859
PET117	cg25554935	20	rs1009546	-0.183062	0.122676	0.135635	0.414646	20	0.855859
MOCS1	cg21356536	6	rs78230954	-0.294381	0.197412	0.13591	0.337082	11	0.855859
ACOT2	cg07179457	14	rs12436753	-0.155326	0.104187	0.136004	0.88624	20	0.855859
C16orf91	cg09615056	16	rs12444839	-0.116061	0.0778803	0.13616	0.222307	20	0.855859
CYC1	cg10901841	8	rs11546144	-0.128251	0.0861505	0.136571	0.00414453	20	0.855859
ALDH5A1	cg26943671	6	rs2143083	0.221746	0.14916	0.137113	0.0163037	20	0.855859
ATP5MC1	cg24070195	17	rs55941919	0.166261	0.11197	0.137579	0.909106	20	0.855859
BBC3	cg22034968	19	rs529756936	-0.170395	0.114955	0.138266	0.830711	8	0.855859
GTPBP3	cg01048992	19	rs755124	0.194018	0.131056	0.13876	0.989238	20	0.855859
NSUN2	cg12844997	5	rs4701742	0.273179	0.18453	0.138766	0.658461	15	0.855859
ACSF3	cg06798657	16	rs7190776	0.237833	0.160949	0.139489	0.776212	20	0.855859
AIFM2	cg18061319	10	rs15801	-0.0691539	0.0467988	0.139492	0.234054	20	0.855859
PDK4	cg04498739	7	rs3807892	-0.22538	0.152529	0.139509	0.825847	20	0.855859
PRDX3	cg26403580	10	rs10886390	-0.223522	0.151371	0.13977	0.312587	20	0.855859
ACLY	cg06956006	17	rs4796739	0.0648048	0.0438968	0.139864	0.381152	19	0.855859
AIFM2	cg15779600	10	rs15801	-0.0934945	0.0633615	0.140059	0.298733	20	0.855859
DNAJC11	cg24361350	1	rs277684	-0.135105	0.0919516	0.141751	0.0267621	20	0.855859
ACSF3	cg07192734	16	rs11076766	-0.281197	0.191382	0.141752	0.764727	20	0.855859
ETFA	cg08440690	15	rs11634796	0.0589252	0.0401062	0.141771	0.236503	20	0.855859
PRKN	cg01386978	6	rs6939515	-0.192134	0.130856	0.142026	0.0621842	20	0.855859
ACSM3	cg10078415	16	rs10492808	-0.148887	0.101423	0.142111	0.89025	20	0.855859
DELE1	cg08587542	5	rs13183870	0.119374	0.0813393	0.142211	0.22035	13	0.855859
COX6B2	cg20106459	19	rs4252557	-0.192637	0.131293	0.142311	0.394093	20	0.855859
TMEM70	cg09969748	8	rs10504553	0.0940432	0.0641133	0.142423	0.735802	20	0.855859
BCL2A1	cg24924631	15	rs16971626	-0.138429	0.0945326	0.143097	0.949472	20	0.855859
ACSF3	cg16698281	16	rs11076766	-0.30282	0.206888	0.143277	0.646244	20	0.855859
DELE1	cg10200608	5	rs56296439	0.0930982	0.0636331	0.143454	0.287179	17	0.855859
PDK4	cg11338121	7	rs10085637	0.136303	0.0931955	0.143592	0.893548	20	0.855859
ACSF3	cg16754613	16	rs4782456	0.0407115	0.0278995	0.144505	0.581668	20	0.855859
DELE1	cg14714727	5	rs56296439	0.136512	0.0936415	0.144892	0.24453	14	0.855859
MRPS26	cg20133923	20	rs2770381	0.176878	0.121399	0.145117	0.521972	5	0.855859
PRELID3A	cg00956964	18	rs485566	0.264574	0.181803	0.145592	0.702277	20	0.855859
MTFR2	cg09682190	6	rs797568	0.0768132	0.0528654	0.146225	0.324865	20	0.855859
ACSF3	cg09159004	16	rs4782458	-0.038046	0.0262238	0.146831	0.481805	20	0.855859
FHIT	cg27254860	3	rs17254574	0.241815	0.166803	0.147141	0.740383	20	0.855859
TARS2	cg09579323	1	rs3125808	0.0952568	0.0657121	0.147168	0.9588	20	0.855859
AIFM2	cg02308884	10	rs2394643	-0.116164	0.0801416	0.147203	0.253642	20	0.855859
NDUFC1	cg15392111	4	rs12643964	0.282433	0.195004	0.147521	0.46863	20	0.855859
ACSF3	cg01123946	16	rs4782458	0.0761955	0.0526147	0.147567	0.615122	20	0.855859
MRPS25	cg12425057	3	rs11706367	0.0495423	0.0342114	0.147583	0.314703	20	0.855859
PCCA	cg25575115	13	rs837335	-0.057174	0.0395174	0.147952	0.77103	20	0.855859
LETM1	cg01661567	4	rs62623389	0.0783471	0.0542742	0.148868	0.337986	19	0.855859
DNM1L	cg27387222	12	rs12317270	0.240981	0.167	0.14902	0.32271	20	0.855859
UCP2	cg22166739	11	rs649446	-0.23937	0.165888	0.14903	0.911028	20	0.855859
MCCC2	cg13793354	5	rs13185852	-0.186248	0.129133	0.149219	0.38939	20	0.855859
GLDC	cg13847898	9	rs10975630	-0.22416	0.155442	0.149279	0.807967	20	0.855859
ATAD3A	cg19517490	1	rs819980	0.0914798	0.0635092	0.149749	0.771306	20	0.855859
ACSF3	cg05102794	16	rs4782458	0.149965	0.104201	0.150099	0.357457	20	0.855859
BCL2L11	cg13092766	2	rs2241845	0.049612	0.0344913	0.150323	0.855252	20	0.855859
ABCB6	cg24775454	2	rs6436128	0.169771	0.118046	0.150385	0.141246	20	0.855859
ACSF3	cg08316009	16	rs4782458	-0.159736	0.111114	0.150551	0.69409	20	0.855859
FASTKD1	cg23928435	2	rs2683433	-0.213782	0.149083	0.15158	0.976547	20	0.855859
DNM1L	cg07687610	12	rs9971873	-0.253464	0.176859	0.151818	0.535318	20	0.855859
MRPL58	cg11880644	17	rs139100819	-0.0611562	0.0426892	0.151975	0.964356	20	0.855859
C2orf69	cg23649088	2	rs1124639	0.031929	0.0222942	0.152097	0.524964	20	0.855859
LETM2	cg20791178	8	rs11998709	-0.149944	0.105052	0.153485	0.775915	12	0.855859
PET117	cg09042678	20	rs1205230	-0.185676	0.130093	0.153506	0.519047	20	0.855859
NUDT8	cg13452386	11	rs2509720	0.133734	0.0937409	0.153686	0.411257	20	0.855859
TOMM6	cg08135965	6	rs3806113	0.0905397	0.0635005	0.153923	0.346605	20	0.855859
NBR1	cg04193083	17	rs7223460	0.26982	0.189273	0.153996	0.874382	20	0.855859
ATAD3B	cg26042514	1	rs819980	0.199489	0.139958	0.154057	0.670986	20	0.855859
MACROD1	cg10747192	11	rs77335965	0.069922	0.0490591	0.154082	0.816723	6	0.855859
IDH3A	cg26452393	15	rs3825847	-0.0986517	0.0692219	0.154113	0.768316	20	0.855859
QRSL1	cg18067520	6	rs12209982	0.27777	0.194913	0.154129	0.178094	20	0.855859
PET117	cg18396157	20	rs1205230	-0.202311	0.142038	0.154347	0.347892	15	0.855859
PGS1	cg22290140	17	rs12938284	0.0585329	0.0410998	0.154398	0.28715	20	0.855859
NFU1	cg11644052	2	rs373704295	-0.057568	0.0404312	0.15449	0.426204	20	0.855859
SLC25A42	cg10665321	19	rs4808913	-0.123069	0.0864567	0.154599	0.377828	20	0.855859
MSRB2	cg07355157	10	rs16923014	0.0475809	0.0334411	0.154785	0.292467	20	0.855859
COX6A2	cg07053699	16	rs4889544	-0.124995	0.0879827	0.15541	0.391777	20	0.855859
ACSF3	cg08551036	16	rs4782456	-0.281181	0.1983	0.156202	0.406586	20	0.855859
DNM1L	cg21446102	12	rs9971873	0.308375	0.217502	0.156248	0.523702	20	0.855859
COX7B2	cg12403328	4	rs58242878	0.0885918	0.0625659	0.156783	0.639995	20	0.855859
FHIT	cg16140565	3	rs369278	-0.0455165	0.0321518	0.15687	0.125255	20	0.855859
ACSF3	cg05314414	16	rs57558972	-0.286216	0.20247	0.157473	0.340951	20	0.855859
ALDH18A1	cg10612915	10	rs11188409	-0.128849	0.0911645	0.157549	0.0889967	20	0.855859
CHCHD4	cg27570892	3	rs2733583	0.177201	0.125422	0.157704	0.195835	20	0.855859
COQ5	cg19141861	12	rs11609125	0.137816	0.0975596	0.157764	0.0817027	12	0.855859
AIFM2	cg25502086	10	rs28391623	-0.0615327	0.0435695	0.157865	0.172161	20	0.855859
DMPK	cg18511790	19	rs8100208	0.221927	0.157313	0.158324	0.38997	20	0.855859
TEFM	cg01248855	17	rs9914271	0.0398609	0.0283118	0.159153	0.502698	12	0.855859
CPT1C	cg21723184	19	rs12980063	0.17235	0.122433	0.159217	0.215926	20	0.855859
ATP5MC1	cg11715999	17	rs3848460	0.108947	0.0774035	0.159271	0.948917	20	0.855859
DMAC2	cg09304006	19	rs8103531	-0.177355	0.126083	0.15953	0.946349	14	0.855859
PRDX2	cg15976709	19	rs4804732	-0.174139	0.123953	0.160058	0.759288	20	0.855859
IDI1	cg01098656	10	rs41285593	-0.164667	0.117406	0.160753	0.84717	13	0.855859
FBXL4	cg19290902	6	rs6921694	-0.156408	0.111536	0.160822	0.295155	20	0.855859
SND1	cg15067687	7	rs7789322	-0.167022	0.119145	0.160965	0.54926	20	0.855859
DMPK	cg06710981	19	rs8100208	0.258416	0.184366	0.161021	0.503036	20	0.855859
DHX30	cg08530760	3	rs35790549	-0.309541	0.220849	0.161036	0.382873	20	0.855859
PRDX2	cg13618045	19	rs4804732	-0.197173	0.140774	0.161324	0.677436	20	0.855859
CYP24A1	cg23685712	20	rs147266516	-0.207709	0.148316	0.161378	0.0785955	14	0.855859
TEFM	cg18442181	17	rs9914271	0.135213	0.0966019	0.161605	0.419653	13	0.855859
ATP5F1A	cg03116030	18	rs4257298	-0.119774	0.0855883	0.161688	0.658119	20	0.855859
SERHL2	cg02051290	22	rs137121	0.0663086	0.0474137	0.161959	0.604292	20	0.855859
PNKD	cg26786924	2	rs4672884	-0.0959958	0.068669	0.162128	0.75895	20	0.855859
PRODH	cg24868201	22	rs8142510	0.278863	0.199674	0.162536	0.632148	15	0.855859
SERHL2	cg06247015	22	rs137121	0.094459	0.0676512	0.162635	0.85167	20	0.855859
NADK2	cg16884363	5	rs2910621	-0.197779	0.14174	0.162906	0.580741	16	0.855859
SERHL2	cg06575723	22	rs137121	-0.102354	0.0733559	0.162923	0.481182	20	0.855859
PRDX2	cg22555472	19	rs4804732	-0.231935	0.166474	0.163552	0.726159	20	0.855859
SERHL2	cg04416895	22	rs137121	0.122841	0.0881883	0.163637	0.534277	20	0.855859
ACSF3	cg06847021	16	rs4782435	-0.260485	0.187043	0.163726	0.745764	20	0.855859
ACSF3	cg03172657	16	rs7194635	0.110044	0.079174	0.164559	0.780292	20	0.855859
EPHX2	cg22099723	8	rs6994778	0.0927715	0.0667584	0.164632	0.458414	20	0.855859
TOP1MT	cg10309609	8	rs2467895	0.116582	0.0838982	0.16466	0.0761495	20	0.855859
EPHX2	cg21608792	8	rs6994778	0.0963177	0.069328	0.164741	0.474818	20	0.855859
ACSM1	cg01555300	16	rs7498927	0.23257	0.16765	0.165371	0.690567	20	0.855859
MGST3	cg05129412	1	rs9333370	-0.129492	0.0933473	0.165378	0.207673	20	0.855859
MOCS1	cg18394533	6	rs77214991	-0.261836	0.188989	0.165912	0.310702	12	0.855859
AARS2	cg05917988	6	rs17209560	-0.195054	0.140844	0.166083	0.271096	17	0.855859
BID	cg20234121	22	rs5747350	-0.29045	0.209762	0.166154	0.389035	5	0.855859
BCL2A1	cg27177709	15	rs11632488	-0.215691	0.155806	0.166249	0.890612	20	0.855859
AGXT2	cg04543510	5	rs7737763	0.255171	0.184327	0.166254	0.492544	18	0.855859
GHITM	cg25186695	10	rs12258250	-0.236715	0.171038	0.16636	0.533021	20	0.855859
CYP24A1	cg24849555	20	rs2762939	-0.192694	0.139478	0.167114	0.0717166	19	0.855859
PRXL2A	cg22593177	10	rs10736366	0.239029	0.173063	0.167228	0.791443	20	0.855859
MLYCD	cg01263222	16	rs2278038	0.0934976	0.0677355	0.167484	0.967964	20	0.855859
CYP24A1	cg18956481	20	rs111244007	-0.162626	0.117817	0.167487	0.186512	15	0.855859
PCCA	cg21805940	13	rs9513763	0.294615	0.213558	0.167724	0.441591	17	0.855859
ACSF3	cg02691035	16	rs4782449	-0.0762763	0.0553261	0.167998	0.601064	20	0.855859
EPHX2	cg16411256	8	rs6994778	0.18068	0.131183	0.168414	0.40985	20	0.855859
OAT	cg02693002	10	rs9422944	-0.10165	0.0738062	0.168432	0.271873	20	0.855859
UCP3	cg17514353	11	rs11235972	-0.105882	0.0769337	0.168736	0.616267	20	0.855859
MLYCD	cg05784386	16	rs4386124	0.218109	0.158634	0.169156	0.801806	20	0.855859
AGMAT	cg21288716	1	rs6688019	-0.236884	0.172391	0.169407	0.995154	20	0.855859
BCKDHA	cg23083936	19	rs284651	0.159307	0.115952	0.169471	0.941402	16	0.855859
PDE2A	cg25933104	11	rs341048	0.123338	0.0898326	0.16976	0.0917668	20	0.855859
LETMD1	cg01016169	12	rs2730655	-0.152969	0.111443	0.169869	0.175021	20	0.855859
MRPS21	cg07843065	1	rs494041	0.129296	0.0942408	0.17007	0.3233	20	0.855859
UCP3	cg10859442	11	rs11235972	-0.153324	0.111897	0.170617	0.471613	20	0.855859
TFB1M	cg08155486	6	rs9397803	-0.270557	0.197531	0.170782	0.335554	20	0.855859
MTX3	cg05666511	5	rs405878	0.287671	0.210067	0.170867	0.106623	12	0.855859
PNPO	cg05446659	17	rs757352	-0.198389	0.144921	0.171015	0.666588	20	0.855859
SLC25A37	cg03084648	8	rs2928682	0.26358	0.192804	0.171598	0.772096	15	0.855859
ACSM2A	cg00637361	16	rs2221448	-0.11693	0.0855468	0.171671	0.170582	20	0.855859
NBR1	cg05368731	17	rs11079056	-0.0341787	0.0250111	0.171769	0.854376	20	0.855859
BOK	cg23959977	2	rs36030965	0.0517264	0.0378917	0.172218	0.468723	20	0.855859
CHCHD6	cg24448870	3	rs9790017	0.257201	0.188418	0.172236	0.426409	20	0.855859
MRPL23	cg09884480	11	rs56219832	0.162555	0.119143	0.172452	0.96659	20	0.855859
BOK	cg22999099	2	rs74491874	0.0452726	0.0332198	0.172939	0.508855	20	0.855859
CHCHD2	cg25408620	7	rs6945795	-0.0676538	0.0496467	0.172976	0.985022	20	0.855859
TIMM13	cg20536369	19	rs968688	-0.191575	0.140696	0.173316	0.945306	19	0.855859
NDUFV3	cg04403868	21	rs9977424	-0.176646	0.129792	0.173515	0.471257	20	0.855859
TMEM11	cg20266104	17	rs145690881	0.125994	0.0925818	0.173548	0.443933	16	0.855859
PPOX	cg00397740	1	rs72714915	-0.271723	0.199812	0.173865	0.650136	20	0.855859
AARS2	cg00910127	6	rs17209560	0.301905	0.22201	0.173871	0.835827	5	0.855859
SLC25A44	cg25208724	1	rs2253677	-0.0316636	0.0232981	0.174126	0.924494	20	0.855859
SLC25A44	cg24450063	1	rs2253677	-0.0321244	0.0236374	0.174131	0.926181	20	0.855859
NSUN4	cg04241075	1	rs41293277	0.0407803	0.0300185	0.174303	0.0994905	20	0.855859
SLC25A44	cg06970220	1	rs2253677	-0.0526391	0.038756	0.174395	0.914065	20	0.855859
POLRMT	cg17367901	19	rs14155	-0.065762	0.0484237	0.174446	0.252873	20	0.855859
MLYCD	cg10257471	16	rs28529057	-0.278025	0.204917	0.174855	0.598916	20	0.855859
MSRB2	cg07834396	10	rs1975958	0.0792441	0.0584831	0.17542	0.232993	20	0.855859
MTERF1	cg05488439	7	rs9656002	-0.298991	0.220675	0.175451	0.132516	20	0.855859
BID	cg01618287	22	rs5747351	-0.229576	0.169524	0.17566	0.42144	6	0.855859
SND1	cg07304760	7	rs13246286	0.031054	0.022951	0.176037	0.311665	20	0.855859
PLD6	cg11713493	17	rs117545437	-0.0650041	0.0480697	0.176283	0.232364	20	0.855859
CA5A	cg07544223	16	rs6540112	-0.144689	0.107013	0.176353	0.524224	15	0.855859
CMC1	cg03144753	3	rs10510607	0.153507	0.11358	0.176525	0.715331	20	0.855859
DMAC2	cg08639244	19	rs284658	-0.120908	0.0894774	0.17661	0.939536	16	0.855859
PLD6	cg24578857	17	rs117545437	-0.0851845	0.0630581	0.176731	0.338574	20	0.855859
MMADHC	cg18399834	2	rs4667420	0.0930041	0.0688772	0.176923	0.163296	20	0.855859
PLD6	cg25393494	17	rs117545437	-0.103246	0.0765165	0.177233	0.370596	20	0.855859
ACOT2	cg01498900	14	rs7155613	-0.0776193	0.0575473	0.177404	0.661465	20	0.855859
MRPS9	cg11127732	2	rs17634270	0.110846	0.0821866	0.177429	0.605128	20	0.855859
PLD6	cg19093370	17	rs117545437	-0.11061	0.0820185	0.177465	0.326136	20	0.855859
PLD6	cg16340422	17	rs117545437	-0.115016	0.0853137	0.177609	0.341813	20	0.855859
MTERF1	cg09669835	7	rs2049314	-0.257284	0.190846	0.17762	0.184774	20	0.855859
ALDH18A1	cg12304200	10	rs1270505	0.105815	0.0786517	0.178507	0.233122	20	0.855859
CASP8	cg25073137	2	rs41369551	-0.170031	0.12642	0.178636	0.702646	3	0.855859
PDE12	cg13611854	3	rs185357476	0.158834	0.118258	0.179234	0.843668	3	0.855859
DHODH	cg16579770	16	rs8053907	0.140445	0.104759	0.180034	0.911261	20	0.855859
PRIMPOL	cg26539468	4	rs2705895	-0.0503665	0.0375768	0.180127	0.336707	20	0.855859
COQ8A	cg20430572	1	rs1343745	-0.218396	0.163037	0.180391	0.685222	20	0.855859
CA5A	cg27146990	16	rs6540112	-0.186513	0.139275	0.180516	0.300204	6	0.855859
TEFM	cg24553076	17	rs9913888	0.226634	0.169272	0.180612	0.728399	9	0.855859
BCL2	cg12459502	18	rs6567331	-0.238583	0.178269	0.180787	0.806045	14	0.855859
CPT1A	cg08723623	11	rs11228350	0.208061	0.155484	0.180848	0.695412	20	0.855859
BID	cg13346441	22	rs1296687	0.0939199	0.0703119	0.181627	0.56831	20	0.855859
METAP1D	cg21435375	2	rs3063041	-0.0656338	0.0491851	0.182065	0.510038	20	0.855859
COX4I2	cg11704513	20	rs6088856	-0.122031	0.0914599	0.18212	0.380114	20	0.855859
UQCC2	cg16492833	6	rs3818528	0.0555445	0.0416346	0.182173	0.599174	20	0.855859
ACOT7	cg25165880	1	rs6683017	0.158414	0.118767	0.18226	0.772536	20	0.855859
COX4I2	cg26070540	20	rs6088856	-0.135815	0.101927	0.182703	0.550235	20	0.855859
CHCHD1	cg07699608	10	rs12220394	-0.0672548	0.0504784	0.182746	0.269024	20	0.855859
CYP24A1	cg24582168	20	rs112383720	-0.224165	0.1685	0.183401	0.0630605	14	0.855859
CYB5B	cg07413957	16	rs11860154	0.0567392	0.0426691	0.183601	0.422362	20	0.855859
ACACA	cg07660627	17	rs11651239	0.158872	0.119603	0.184071	0.362736	20	0.855859
MICU2	cg23522840	13	rs4770161	-0.248125	0.186803	0.184089	0.0541078	20	0.855859
ACSF3	cg06572911	16	rs7187583	-0.234178	0.176324	0.184142	0.809066	20	0.855859
AGPAT4	cg23825897	6	rs9458163	0.07154	0.0538725	0.184194	0.256013	20	0.855859
MRPS9	cg24470804	2	rs10207988	0.212189	0.159789	0.1842	0.717132	20	0.855859
MLYCD	cg00739973	16	rs3826133	-0.0511212	0.0385019	0.184258	0.958538	20	0.855859
SLC25A42	cg02595575	19	rs2107263	-0.136583	0.102929	0.184523	0.401466	20	0.855859
MRPS9	cg09738100	2	rs10186884	-0.0823465	0.0620609	0.184553	0.891143	20	0.855859
ACSF3	cg08015503	16	rs4782329	-0.0831341	0.062719	0.185005	0.26308	20	0.855859
COX4I2	cg12033622	20	rs6060446	-0.150225	0.113355	0.185086	0.691854	20	0.855859
PUSL1	cg26369180	1	rs532722806	0.195181	0.147287	0.185113	0.445357	20	0.855859
MRPS15	cg19816734	1	rs3806289	0.217075	0.164384	0.186657	0.0314284	11	0.855859
MMADHC	cg11713727	2	rs4667420	0.270366	0.204791	0.186767	0.498133	20	0.855859
MTERF1	cg17054360	7	rs62466809	-0.205555	0.155783	0.187005	0.15849	20	0.855859
NSUN4	cg07811940	1	rs41293277	-0.282815	0.21434	0.187013	0.480644	20	0.855859
SFXN2	cg14863667	10	rs61869252	-0.199979	0.151601	0.187131	0.195135	20	0.855859
COX4I2	cg17116120	20	rs6088853	-0.134942	0.102317	0.187214	0.568442	20	0.855859
DNAJA3	cg04923532	16	rs117153650	0.151255	0.114742	0.18743	0.0507777	12	0.855859
CYP24A1	cg02143877	20	rs79551281	-0.277666	0.210696	0.187553	0.124803	12	0.855859
COX4I2	cg08918020	20	rs6088853	-0.143536	0.108931	0.187609	0.527849	20	0.855859
FHIT	cg16806041	3	rs17061767	-0.157695	0.119681	0.187626	0.66342	8	0.855859
PRODH	cg03407228	22	rs416331	-0.105102	0.0797922	0.187772	0.153239	20	0.855859
MACROD1	cg14085017	11	rs11231643	-0.140846	0.106955	0.18788	0.384062	20	0.855859
COX4I2	cg21543589	20	rs6088853	-0.150824	0.114553	0.187966	0.634558	20	0.855859
COASY	cg20126647	17	rs74933984	0.113807	0.0864662	0.188105	0.463581	3	0.855859
HSDL1	cg08941639	16	rs13330770	-0.0508353	0.0386261	0.188145	0.138238	20	0.855859
FASN	cg17462356	17	rs17848934	-0.0644385	0.049043	0.188873	0.736836	20	0.855859
MCU	cg12656494	10	rs3009547	-0.110707	0.0843015	0.189107	0.901804	20	0.855859
ACSF3	cg16692470	16	rs7186059	0.204306	0.155579	0.189115	0.365819	20	0.855859
COX19	cg16404364	7	rs6949194	0.178758	0.136188	0.189325	0.168216	20	0.855859
PCCA	cg12436019	13	rs7981664	0.241571	0.184329	0.190012	0.468444	20	0.855859
ALDH7A1	cg05689600	5	rs62391691	-0.107272	0.0818889	0.190205	0.913971	20	0.855859
RMDN1	cg04958252	8	rs4961195	0.242459	0.185141	0.190336	0.629339	18	0.855859
NDUFS6	cg17290868	5	rs3776143	-0.146386	0.111839	0.190566	0.822485	20	0.855859
NT5M	cg08693337	17	rs75737406	-0.0486997	0.037239	0.190954	0.332735	20	0.855859
ALDH7A1	cg01814098	5	rs62391691	-0.12789	0.0978416	0.191176	0.876186	20	0.855859
CHCHD2	cg14936778	7	rs7783339	0.190957	0.146126	0.191282	0.893295	20	0.855859
SETD9	cg24531977	5	rs185220	0.0392373	0.0300321	0.191379	0.572996	20	0.855859
SETD9	cg18230493	5	rs185220	0.0401653	0.0307441	0.191403	0.580341	20	0.855859
SETD9	cg12311346	5	rs185220	0.0412774	0.0315961	0.191414	0.574535	20	0.855859
SETD9	cg20203395	5	rs185220	0.0461366	0.0353201	0.19147	0.605618	20	0.855859
TIMM13	cg22471742	19	rs62122260	0.234049	0.179204	0.191537	0.844406	20	0.855859
NSUN4	cg17806798	1	rs41293273	0.0358027	0.0274162	0.191587	0.0844685	20	0.855859
AIFM2	cg00352027	10	rs7082396	-0.160554	0.122981	0.191716	0.140547	20	0.855859
TIMM17A	cg21783442	1	rs2820305	-0.131827	0.101029	0.191945	0.56708	20	0.855859
SND1	cg16150661	7	rs322825	-0.171509	0.131481	0.192084	0.158583	20	0.855859
NT5DC3	cg01164094	12	rs117808226	0.0690673	0.0529571	0.192161	0.872151	20	0.855859
MCU	cg18708233	10	rs3009557	-0.15586	0.119516	0.192203	0.9027	20	0.855859
DMAC2	cg09537434	19	rs284661	-0.0423844	0.0325194	0.192453	0.948941	20	0.855859
COX4I2	cg11595048	20	rs74392247	0.20238	0.15537	0.192722	0.793031	20	0.855859
DMAC2	cg14132834	19	rs284661	-0.075371	0.0579132	0.193105	0.94955	20	0.855859
AIFM3	cg05156805	22	rs77443098	0.115362	0.0886521	0.193158	0.900796	6	0.855859
PRELID2	cg07185596	5	rs13359571	0.118931	0.0914353	0.193356	0.819445	20	0.855859
MTFR1	cg04648500	8	rs17303038	0.221112	0.169995	0.193362	0.747716	20	0.855859
RMND1	cg05612574	6	rs13201167	0.175146	0.134718	0.193568	0.31237	20	0.855859
NAXD	cg05081263	13	rs72661645	0.0391515	0.0301411	0.193964	0.854207	20	0.855859
RPUSD3	cg02072018	3	rs9812740	-0.0694708	0.0534918	0.194041	0.996982	20	0.855859
ACOT7	cg09273516	1	rs12095623	0.255829	0.197065	0.194221	0.965806	20	0.855859
ALDH5A1	cg03967327	6	rs11751325	0.11332	0.0873358	0.194452	0.0135712	20	0.855859
ATP5MC2	cg19842134	12	rs12818213	-0.143511	0.110644	0.19461	0.23314	20	0.855859
UQCRB	cg22313024	8	rs13249716	0.19972	0.153981	0.194617	0.466987	20	0.855859
ACSF3	cg00759803	16	rs7194257	-0.187289	0.144456	0.1948	0.742104	20	0.855859
GLYAT	cg04841806	11	rs4939220	0.16218	0.125139	0.194976	0.208335	20	0.855859
BCL2L13	cg26766542	22	rs7751	0.259616	0.200376	0.195098	0.542011	20	0.855859
VARS2	cg04966294	6	rs3218806	0.0762884	0.0588875	0.19515	0.00948412	20	0.855859
MTIF2	cg05986680	2	rs56918537	0.138734	0.107111	0.195238	0.542237	20	0.855859
MTERF2	cg07730007	12	rs34991083	0.0871214	0.0672778	0.195338	0.856786	20	0.855859
MRPL19	cg23889112	2	rs2286239	-0.0475681	0.0367546	0.195594	0.327842	20	0.855859
NLRX1	cg03029752	11	rs76626869	0.15787	0.122042	0.195815	0.584276	12	0.855859
NSUN4	cg02459555	1	rs41293273	-0.168311	0.130218	0.196174	0.28918	20	0.855859
SPIRE1	cg26230516	18	rs112630220	0.190351	0.147349	0.196415	0.346517	20	0.855859
VARS2	cg07906263	6	rs2074508	-0.0412552	0.0319616	0.196783	0.00441081	20	0.855859
CYP24A1	cg12978433	20	rs536169079	-0.0886317	0.0686667	0.19679	0.130873	16	0.855859
MCCC2	cg22104153	5	rs6872671	-0.16171	0.125414	0.197256	0.756059	20	0.855859
VARS2	cg26784891	6	rs2074510	0.0800128	0.0620541	0.197258	0.00688664	20	0.855859
SDR39U1	cg23456826	14	rs17184766	0.225141	0.174646	0.197353	0.91503	20	0.855859
ATP5MC2	cg09706122	12	rs12818213	-0.195747	0.151886	0.197474	0.300115	20	0.855859
PYCR2	cg20334115	1	rs10915901	0.0964101	0.0748427	0.197687	0.264973	20	0.855859
GLDC	cg14538238	9	rs10975694	0.18906	0.146917	0.198147	0.430641	20	0.855859
ACOT7	cg11257164	1	rs3810985	-0.278064	0.216159	0.19831	0.394954	13	0.855859
MRPL12	cg03243595	17	rs139960739	0.0548744	0.0426583	0.198314	0.332614	20	0.855859
ACOD1	cg18174402	2	rs77886733	0.135631	0.105532	0.198719	0.47248	20	0.855859
DECR1	cg10818319	8	rs7822272	-0.166649	0.129692	0.198807	0.42875	20	0.855859
ACOD1	cg01051318	2	rs77886733	0.14546	0.113293	0.199167	0.522699	20	0.855859
ATP5IF1	cg07318049	1	rs3753863	0.180406	0.140641	0.199585	0.520669	20	0.855859
MRPL23	cg07435282	11	rs141417331	0.234078	0.182524	0.199684	NA	NA	0.855859
SETD9	cg08400814	5	rs185220	0.240976	0.187936	0.199764	0.303988	20	0.855859
VARS2	cg23528297	6	rs3218806	-0.198647	0.155087	0.20024	0.0316587	20	0.855859
EPHX2	cg25399743	8	rs7819756	0.058293	0.0455113	0.200248	0.484687	20	0.855859
MTFR1	cg11132921	8	rs4497004	0.0461551	0.03605	0.200436	0.87053	20	0.855859
MACROD1	cg10675058	11	rs12805344	0.190927	0.149195	0.200645	0.76052	20	0.855859
MRPL23	cg26505974	11	rs141417331	0.248228	0.193974	0.200651	0.512302	7	0.855859
MGST3	cg12044785	1	rs150006180	0.242379	0.190174	0.202482	0.250113	20	0.855859
ALDH5A1	cg23839074	6	rs11751325	0.252987	0.198591	0.202695	0.246611	20	0.855859
MTG2	cg06524337	20	rs6121946	0.138364	0.108701	0.203057	0.0238992	20	0.855859
MACROD1	cg24687543	11	rs11607903	0.0932924	0.0733277	0.203278	0.167478	20	0.855859
ATP5MC2	cg16264705	12	rs12818213	-0.274798	0.216048	0.203397	0.537463	20	0.855859
ACOT7	cg10967178	1	rs74049553	0.207679	0.163286	0.20342	0.881963	20	0.855859
MTHFD2	cg07067904	2	rs60003281	-0.188364	0.148133	0.203517	0.745914	20	0.855859
AK4	cg10142878	1	rs12404018	-0.0581653	0.0457494	0.203589	0.811858	20	0.855859
LONP1	cg00032366	19	rs35335072	0.143411	0.112845	0.203776	0.660593	20	0.855859
SUGCT	cg15877233	7	rs6978599	-0.192686	0.151644	0.203854	0.931419	20	0.855859
COQ8B	cg07615236	19	rs2604887	0.0332268	0.0261505	0.203872	0.801393	20	0.855859
AK4	cg10380652	1	rs12404018	-0.0722932	0.0568993	0.203891	0.876411	20	0.855859
PRDX6	cg24923931	19	rs744389	-0.105836	0.0833083	0.203937	0.190666	20	0.855859
AK4	cg23013958	1	rs12404018	-0.0810889	0.0638514	0.204098	0.615462	20	0.855859
NDUFAB1	cg08733553	16	rs152458	0.28646	0.225642	0.204251	0.790491	18	0.855859
ATP5MC1	cg03031773	17	rs62078369	0.225024	0.177336	0.20447	0.628972	20	0.855859
ARF5	cg27562431	7	rs3735641	0.136822	0.107986	0.205144	0.317082	20	0.857679
MSRB2	cg17431739	10	rs61849887	-0.100109	0.0790717	0.205494	0.464168	20	0.858142
FIS1	cg18158419	7	rs184781527	0.115454	0.0913534	0.206294	0.387228	20	0.859403
MGST3	cg03919875	1	rs77335515	0.119853	0.0948472	0.206359	0.754744	4	0.859403
MRPL47	cg16340446	3	rs6443660	-0.144256	0.114221	0.206603	0.549757	20	0.859403
NSUN4	cg15580309	1	rs112326354	-0.0314697	0.0249523	0.20724	0.153804	20	0.859403
NT5DC3	cg02757682	12	rs10861106	-0.23818	0.188997	0.207585	0.754129	20	0.859403
CARS2	cg02866700	13	rs76586583	0.0550746	0.0438116	0.208726	0.660237	20	0.859403
DMAC2	cg20117260	19	rs284663	0.0826497	0.065831	0.209304	0.901295	19	0.859403
CPT1C	cg25232942	19	rs12984428	0.204577	0.16296	0.209341	0.694127	13	0.859403
PHYH	cg11115427	10	rs12783652	0.0732138	0.0584502	0.210357	0.952241	20	0.859403
NSUN4	cg14993813	1	rs10489769	0.086884	0.0693991	0.210589	0.230198	20	0.859403
SUGCT	cg03697881	7	rs10265533	0.148538	0.118709	0.210834	0.573235	17	0.859403
MACROD1	cg14078730	11	rs11231701	0.112277	0.0897838	0.211106	0.587665	20	0.859403
FASN	cg15818577	17	rs62078736	-0.119694	0.0957167	0.211118	0.761336	20	0.859403
PDHX	cg24937306	11	rs2956123	0.2655	0.212763	0.212081	0.615522	20	0.859403
SETD9	cg12402800	5	rs832532	0.108011	0.0865646	0.212122	0.36002	20	0.859403
NDUFB8	cg17328514	10	rs10883510	-0.0958191	0.0768432	0.212418	0.46596	20	0.859403
NARS2	cg01088387	11	rs10793324	-0.134338	0.107734	0.212419	0.346295	14	0.859403
NSUN4	cg06741803	1	rs10489769	0.142534	0.114401	0.212795	0.191091	20	0.859403
COMT	cg16834011	22	rs174673	-0.145851	0.117088	0.212893	0.831294	20	0.859403
DNAJC4	cg03236948	11	rs604203	-0.0889684	0.0714837	0.21328	0.3453	20	0.859403
ALAS1	cg15698299	3	rs352166	0.0623244	0.0500763	0.213283	0.645499	20	0.859403
ATP5MC1	cg10130401	17	rs1057902	-0.217666	0.174901	0.213312	0.565157	20	0.859403
C16orf91	cg04536393	16	rs8061842	-0.0348301	0.0279991	0.21351	0.513779	20	0.859403
C16orf91	cg08181402	16	rs8061842	-0.0393008	0.031597	0.213567	0.398342	20	0.859403
C16orf91	cg03033344	16	rs8061842	0.041677	0.0335111	0.213618	0.490234	20	0.859403
ACOT7	cg20630887	1	rs3789480	0.158385	0.12738	0.213717	0.133886	20	0.859403
C16orf91	cg07000567	16	rs8061842	0.0615858	0.0495598	0.213995	0.585232	20	0.859403
AGPAT4	cg07074571	6	rs62437582	-0.0640221	0.0515433	0.214198	0.188489	20	0.859403
MMAB	cg16497413	12	rs7954766	-0.111441	0.0897822	0.214517	0.501606	20	0.859403
ADCK2	cg24022528	7	rs1046515	-0.039323	0.0316889	0.21464	0.650249	20	0.859403
SLC25A37	cg24917065	8	rs2942202	-0.0305478	0.0246773	0.215756	0.834305	20	0.859403
NME6	cg26267791	3	rs34136919	0.143185	0.11571	0.215921	0.127106	20	0.859403
DNAJC4	cg04369964	11	rs604203	0.16293	0.131765	0.216264	0.107088	20	0.859403
NDUFB8	cg27072683	10	rs10883511	-0.0889477	0.0719587	0.216424	0.513783	20	0.859403
ACSL1	cg24721647	4	rs7665170	-0.168053	0.135962	0.216447	0.49153	15	0.859403
MACROD1	cg21920570	11	rs509701	0.147444	0.119436	0.217017	0.165735	20	0.859403
NT5DC3	cg02071712	12	rs10778306	0.0899323	0.0729502	0.217654	0.983081	20	0.859403
NDUFAF4	cg05472743	6	rs7747425	-0.186663	0.151578	0.218149	0.788099	20	0.859403
PINK1	cg24455365	1	rs1892345	0.0628854	0.0510799	0.218278	0.40259	20	0.859403
ABHD10	cg27279460	3	rs57797651	-0.0493817	0.0401132	0.218301	0.716518	20	0.859403
TOP1MT	cg02901790	8	rs11136285	-0.225882	0.183519	0.218384	0.423062	20	0.859403
GRPEL1	cg09948192	4	rs3796908	-0.0756672	0.0615057	0.218604	0.218811	20	0.859403
NSUN4	cg00530320	1	rs112980938	-0.0942438	0.0766575	0.218917	0.229608	20	0.859403
PPTC7	cg03926050	12	rs17682012	-0.15131	0.1231	0.219011	0.114546	20	0.859403
NT5DC3	cg06462291	12	rs10778306	0.129023	0.104987	0.219092	0.984766	20	0.859403
COX17	cg03743984	3	rs35943908	0.17281	0.140666	0.219255	0.863108	20	0.859403
DMGDH	cg16405876	5	rs1840807	-0.231018	0.188429	0.220189	0.398094	20	0.859403
POLRMT	cg15726557	19	rs2072122	0.0905647	0.073909	0.220442	0.334422	17	0.859403
NME6	cg18057185	3	rs34136919	-0.224788	0.183557	0.220718	0.142936	20	0.859403
NSUN4	cg10215817	1	rs5013328	-0.250415	0.204512	0.220781	0.4744	13	0.859403
NSUN4	cg17875957	1	rs1057533	0.107871	0.0881393	0.221002	0.167257	20	0.859403
NSUN4	cg10495392	1	rs60123014	-0.0592769	0.0484341	0.221002	0.125709	20	0.859403
C6orf136	cg17129519	6	rs9262149	-0.0425469	0.0347701	0.221078	0.523551	16	0.859403
SLC25A16	cg01284033	10	rs58790726	0.201696	0.164845	0.221124	0.868558	20	0.859403
AIFM2	cg20241658	10	rs2310991	-0.0695299	0.0568397	0.22123	0.0863536	20	0.859403
IDE	cg07369067	10	rs112153717	-0.173274	0.141685	0.221348	0.413642	20	0.859403
AIFM2	cg04859918	10	rs2310991	-0.0764007	0.0624799	0.221403	0.0634599	20	0.859403
COX17	cg26166688	3	rs35943908	0.210485	0.17218	0.221529	0.397032	6	0.859403
C16orf91	cg20680045	16	rs8061842	-0.225908	0.18492	0.221839	0.447605	20	0.859403
OXNAD1	cg11208165	3	rs842273	0.148679	0.121703	0.221841	0.792869	20	0.859403
MRPS30	cg21927362	5	rs113912309	-0.203088	0.166295	0.22199	0.561356	20	0.859403
ACSF3	cg07474797	16	rs12445614	-0.241281	0.197719	0.222343	0.692458	20	0.859403
GRPEL1	cg19539972	4	rs3822269	-0.0704522	0.0577371	0.22238	0.0877971	20	0.859403
NDUFB2	cg20350165	7	rs117971908	0.226223	0.185513	0.222676	0.631301	7	0.859403
LETMD1	cg20320656	12	rs3759405	-0.0489987	0.0401881	0.222755	0.143803	20	0.859403
BOLA1	cg06605933	1	rs6587680	-0.125058	0.102598	0.22288	0.27918	20	0.859403
AIFM2	cg03087610	10	rs2310991	-0.124797	0.102404	0.222968	0.0734134	20	0.859403
MRPS25	cg25844921	3	rs3831	0.149911	0.123022	0.223007	0.770343	20	0.859403
MLYCD	cg16412592	16	rs1127382	0.155064	0.127261	0.223046	0.985622	20	0.859403
LONP1	cg22499809	19	rs8102642	-0.156928	0.128805	0.223095	0.489356	20	0.859403
ECSIT	cg21944443	19	rs117458588	-0.216008	0.177305	0.223115	0.701198	16	0.859403
SND1	cg27269962	7	rs12375023	0.156165	0.128196	0.223155	0.568872	20	0.859403
CHCHD2	cg22383121	7	rs2908545	-0.0377833	0.0310262	0.223306	0.528286	20	0.859403
PHYH	cg19018267	10	rs10796054	-0.0529284	0.0435102	0.22381	0.825002	20	0.86042
C2orf69	cg17644776	2	rs12693903	0.0323221	0.0266215	0.224696	0.780544	20	0.862818
CARS2	cg26090534	13	rs9588223	0.0842694	0.0694505	0.224988	0.514308	20	0.862818
SLC25A29	cg24141378	14	rs3809409	-0.199563	0.164529	0.225156	0.55687	18	0.862818
OSBPL1A	cg18593708	18	rs9989578	-0.0380559	0.0314489	0.226244	0.227429	20	0.864767
AIFM2	cg01322555	10	rs10999150	0.0501362	0.041443	0.22637	0.0909234	20	0.864767
MCCD1	cg23224191	6	rs2596493	0.0598023	0.0494351	0.226389	0.808872	20	0.864767
SLC25A24	cg24323958	1	rs72693452	0.0541253	0.0447808	0.226789	0.557992	20	0.865373
SLC25A24	cg08942192	1	rs72693452	0.0908575	0.0753174	0.227691	0.240631	20	0.866087
DCAKD	cg05729588	17	rs2077261	0.10536	0.0873773	0.227891	0.122975	20	0.866087
ACAD8	cg20203469	11	rs11223741	0.0450925	0.0374024	0.22797	0.321136	20	0.866087
EFHD1	cg23645199	2	rs2276557	0.225921	0.187492	0.228217	0.962631	7	0.866087
ACAD8	cg05949667	11	rs11223741	0.0585601	0.0485996	0.228223	0.456284	20	0.866087
DCAKD	cg07119973	17	rs2077261	0.118371	0.0982805	0.228426	0.330728	20	0.866087
PC	cg15784784	11	rs6591223	-0.189352	0.157413	0.229014	0.548262	20	0.866683
MACROD1	cg15188398	11	rs12417635	-0.0384666	0.0319983	0.229307	0.352817	20	0.866683
SLC25A38	cg20180092	3	rs67000793	0.118769	0.098808	0.229359	0.619531	20	0.866683
MRPS25	cg26692296	3	rs6773717	-0.0777076	0.0646747	0.229551	0.518704	20	0.866683
MCCC2	cg21626163	5	rs12187886	-0.063881	0.0532109	0.229936	0.600362	20	0.866799
NDUFB6	cg14472148	9	rs7874777	-0.087361	0.0727893	0.230066	0.0685659	20	0.866799
SND1	cg22171145	7	rs759843	0.0899432	0.0751558	0.231402	0.737548	20	0.867396
ACACB	cg08866695	12	rs34273	-0.0686411	0.0574525	0.232187	0.286228	20	0.867396
PC	cg03626668	11	rs187692793	-0.0808583	0.0676809	0.232204	0.988202	20	0.867396
NDUFAF6	cg27127492	8	rs10110635	0.133095	0.111487	0.232549	0.757967	20	0.867396
MOCS1	cg10791278	6	rs2984437	0.248622	0.208275	0.232587	0.366985	20	0.867396
ALDH4A1	cg03224850	1	rs61757683	0.050108	0.0419994	0.232844	0.808544	20	0.867396
SERHL2	cg00559018	22	rs28627172	0.110468	0.0926121	0.232947	0.512615	20	0.867396
COQ8A	cg00647769	1	rs138234163	-0.191026	0.160161	0.232982	0.818237	16	0.867396
TMEM177	cg25868126	2	rs72967120	-0.164036	0.137727	0.233645	0.206416	20	0.867396
MCL1	cg02961109	1	rs6587756	-0.159085	0.133699	0.234096	0.400622	20	0.867396
PGS1	cg16099282	17	rs4969143	0.0735128	0.0619393	0.235286	0.632892	20	0.867396
TOP1MT	cg00033213	8	rs7387093	0.02581	0.0217959	0.236347	0.475293	20	0.867396
MPV17	cg21653464	2	rs116250582	-0.131321	0.110958	0.236602	0.454648	18	0.867396
DTYMK	cg05880944	2	rs113056176	-0.0737525	0.062317	0.236608	0.456739	20	0.867396
COQ8B	cg04410355	19	rs117969352	-0.131624	0.111244	0.236729	0.297295	20	0.867396
SND1	cg25747190	7	rs1881084	-0.252883	0.21374	0.236755	0.673423	20	0.867396
COQ8A	cg13088465	1	rs199855183	0.0681947	0.0576418	0.236779	0.899808	20	0.867396
NBR1	cg15191021	17	rs8176193	-0.143981	0.121758	0.237	0.484831	20	0.867396
MTERF4	cg03477904	2	rs2240540	0.107024	0.0905359	0.23716	0.263797	20	0.867396
MRPS15	cg05154390	1	rs57413616	0.203085	0.171799	0.237163	0.0171597	20	0.867396
SLC25A38	cg12386437	3	rs870843	-0.194745	0.164769	0.237235	0.563264	20	0.867396
TOP1MT	cg11975813	8	rs6558348	-0.0304733	0.0257835	0.237249	0.243297	20	0.867396
SND1	cg00315936	7	rs759843	-0.209541	0.177363	0.237434	0.66288	20	0.867396
MTERF4	cg03667591	2	rs2240540	0.114865	0.0972343	0.237474	0.339227	20	0.867396
NUDT13	cg01701415	10	rs7901172	0.179929	0.152319	0.237499	0.995699	11	0.867396
TXNRD1	cg03331715	12	rs4964785	0.107199	0.0907658	0.237585	0.446591	20	0.867396
TMEM70	cg04891617	8	rs73687116	0.130066	0.110131	0.237598	0.885903	20	0.867396
GHITM	cg18887562	10	rs17103143	0.103367	0.0875465	0.237719	0.412731	20	0.867396
MCL1	cg17724175	1	rs35967040	-0.0415165	0.0352308	0.238632	0.0806721	20	0.867396
ATAD3B	cg15688683	1	rs904586	-0.132707	0.112907	0.239846	0.844296	20	0.867396
PCCA	cg06398335	13	rs4772302	-0.0683175	0.0581595	0.240131	0.246412	20	0.867396
MCL1	cg18016565	1	rs35967040	-0.104433	0.0889344	0.240285	0.317945	20	0.867396
PCCA	cg22432024	13	rs4772302	-0.0751673	0.0640138	0.240301	0.286364	20	0.867396
GTPBP3	cg02997812	19	rs11671659	0.145573	0.12402	0.240478	0.796515	9	0.867396
MTHFD2	cg20694147	2	rs10191890	0.239507	0.204083	0.240564	0.911059	9	0.867396
NUDT13	cg04833713	10	rs3812618	0.0624502	0.0532799	0.241151	0.937658	8	0.867396
NIPSNAP2	cg15011721	7	rs924900	0.233896	0.199586	0.241235	0.031039	20	0.867396
HIGD1A	cg26025557	3	rs9880635	0.153332	0.131136	0.242297	0.214754	20	0.867396
ACOT7	cg00425213	1	rs2986753	0.202354	0.17308	0.242349	0.989672	20	0.867396
AK4	cg21942430	1	rs117302037	-0.163518	0.139929	0.242574	0.915563	20	0.867396
NDUFAF6	cg23106115	8	rs10105437	0.104362	0.0893653	0.242881	0.97558	20	0.867396
DTYMK	cg08081485	2	rs62190298	-0.0562435	0.0481946	0.243208	0.387326	20	0.867396
HPDL	cg10026473	1	rs558958453	-0.18875	0.161766	0.243289	0.727325	20	0.867396
NDUFS5	cg14656441	1	rs10888639	-0.0516451	0.0442904	0.243592	0.274923	20	0.867396
NDUFAF6	cg21197871	8	rs10105437	0.122504	0.105091	0.243739	0.865503	20	0.867396
VARS2	cg25602049	6	rs79244724	0.12266	0.10525	0.243852	0.333637	20	0.867396
MSRA	cg26621943	8	rs80221058	-0.161926	0.13896	0.24391	0.649293	9	0.867396
HPDL	cg14913111	1	rs558958453	-0.201283	0.17276	0.243978	0.820539	20	0.867396
GOLPH3	cg10956860	5	rs157489	0.0412827	0.0354358	0.244019	0.561062	20	0.867396
SLC25A1	cg00747849	22	rs5993576	-0.132477	0.113722	0.244052	0.201533	17	0.867396
TOP1MT	cg26368737	8	rs13279113	0.195377	0.167775	0.244214	0.842818	20	0.867396
MRPS5	cg00492362	2	rs3113001	-0.0341843	0.0293732	0.244509	0.620388	20	0.867396
ACADM	cg04872557	1	rs145186371	-0.200481	0.172323	0.244668	0.303512	17	0.867396
AK4	cg06661924	1	rs117302037	-0.216471	0.186415	0.245547	0.866276	12	0.867396
MACROD1	cg06497934	11	rs7102327	0.0391224	0.0336966	0.245635	0.578229	20	0.867396
ATP5MC2	cg06868955	12	rs3892761	-0.139569	0.120257	0.245809	0.235763	20	0.867396
PDE2A	cg18574813	11	rs10793037	0.0630951	0.054432	0.246393	0.76383	20	0.867396
CMC1	cg01152567	3	rs17021306	-0.0581734	0.0501869	0.2464	0.465433	20	0.867396
LACTB	cg25808839	15	rs2729819	-0.169934	0.14671	0.246744	0.657053	20	0.867396
ATP5MC2	cg27479634	12	rs10876481	-0.0684835	0.0591438	0.246898	0.295476	20	0.867396
ABHD10	cg22488352	3	rs3804763	-0.0833429	0.0720147	0.247148	0.664115	20	0.867396
ACSF3	cg05445348	16	rs113607218	-0.162023	0.140032	0.247253	0.545679	20	0.867396
ATP5MC2	cg02905198	12	rs10876481	-0.114192	0.0989196	0.248341	0.375875	20	0.867396
ABHD10	cg08979515	3	rs9861562	-0.0355971	0.0308541	0.248615	0.787234	20	0.867396
ABHD10	cg10672681	3	rs9861562	-0.050391	0.0437011	0.248876	0.858495	20	0.867396
ACOT7	cg10375954	1	rs60772726	-0.0850971	0.0738024	0.248894	0.577748	20	0.867396
MRPS26	cg04400631	20	rs6084240	0.122219	0.106022	0.249004	0.926568	20	0.867396
SLC25A38	cg10639933	3	rs35536154	-0.103924	0.0902954	0.24976	0.473139	20	0.867396
NAXD	cg20247853	13	rs28384426	-0.0829781	0.072139	0.25004	0.930221	20	0.867396
ACOD1	cg03411727	2	rs141159520	0.0853859	0.0742628	0.250235	0.478946	20	0.867396
MRM3	cg08106108	17	rs114316719	0.0757948	0.0660171	0.250924	0.240947	5	0.867396
MRM3	cg15971496	17	rs114316719	0.0854955	0.0745153	0.251235	0.388061	4	0.867396
FDX1	cg06674932	11	rs2724438	0.200474	0.174759	0.251321	0.328013	20	0.867396
MRPS21	cg03516270	1	rs58395667	0.257163	0.224226	0.251428	0.337841	20	0.867396
ACSL1	cg07942479	4	rs28709399	-0.0824487	0.0720369	0.252402	0.993357	20	0.867396
PTCD3	cg19622777	2	rs1002384	-0.162724	0.142268	0.252714	0.0898766	7	0.867396
TIMM21	cg07870633	18	rs12607129	-0.0525958	0.0459945	0.252822	0.117166	20	0.867396
MRPL54	cg24924294	19	rs11879267	-0.107591	0.0940895	0.252832	0.0750051	12	0.867396
MSRA	cg02131230	8	rs11777976	-0.164882	0.144241	0.252995	0.603734	20	0.867396
MRPS10	cg01092361	6	rs10452607	-0.0350687	0.0307205	0.253644	0.648962	20	0.867396
NDUFAF5	cg15511401	20	rs6042313	0.142905	0.125206	0.253722	0.12008	20	0.867396
MACROD1	cg10612274	11	rs11601024	-0.0947316	0.0830204	0.253843	0.681053	20	0.867396
ABHD10	cg15059162	3	rs2289598	-0.060181	0.0527559	0.253976	0.810253	20	0.867396
HEBP1	cg14850660	12	rs1386002	0.140165	0.12289	0.254049	0.855912	20	0.867396
OPA3	cg15147841	19	rs4803832	-0.232104	0.203551	0.254173	0.405036	19	0.867396
MRPS10	cg10382835	6	rs10452607	-0.0668962	0.0586751	0.254239	0.710333	20	0.867396
NAXD	cg01636873	13	rs28384426	0.186233	0.163455	0.254554	0.713723	20	0.867396
CYP11A1	cg05939495	15	rs34578565	0.183418	0.161025	0.254676	0.999219	20	0.867396
ACOT7	cg11723698	1	rs114122219	-0.13177	0.115973	0.255869	0.403165	20	0.867396
ACSF3	cg01083549	16	rs4782463	-0.118938	0.104683	0.255884	0.83859	20	0.867396
MCCD1	cg20443451	6	rs1050747	0.0531916	0.0468825	0.256555	0.503838	20	0.867396
MACROD1	cg11659663	11	rs17631839	0.0765327	0.0675629	0.257314	0.408088	13	0.867396
PLD6	cg26906998	17	rs34235236	-0.151102	0.133398	0.257333	0.206895	20	0.867396
MRPL54	cg13079949	19	rs11879267	-0.19001	0.167765	0.257384	0.819179	6	0.867396
CPS1	cg21205803	2	rs62203701	-0.179	0.158078	0.257488	0.46862	20	0.867396
MACROD1	cg04582871	11	rs7939784	-0.116537	0.102917	0.25749	0.562883	20	0.867396
GRHPR	cg14519323	9	rs4878690	-0.0892993	0.078866	0.257512	0.249514	20	0.867396
COX6A2	cg00444059	16	rs2454909	-0.0918805	0.0811469	0.25752	0.697328	20	0.867396
CLYBL	cg20129210	13	rs11842450	-0.188916	0.166886	0.25763	0.847027	11	0.867396
DTYMK	cg03301433	2	rs4675907	0.124237	0.109796	0.257835	0.692779	20	0.867396
COX6A2	cg06507634	16	rs2454909	-0.105941	0.0936626	0.258015	0.474305	20	0.867396
COX6A2	cg19927508	16	rs2454911	-0.0824058	0.0728688	0.258106	0.474055	20	0.867396
PLD6	cg01412970	17	rs34235236	-0.167036	0.147718	0.258148	0.127602	20	0.867396
MRM3	cg27295742	17	rs112383776	0.161669	0.143026	0.258331	NA	NA	0.867396
MRPL12	cg23847089	17	rs8080624	-0.240801	0.213071	0.258414	0.0219572	20	0.867396
AGK	cg07215947	7	rs147640196	-0.0642008	0.0568313	0.258614	0.44569	20	0.867396
MRPL28	cg00101154	16	rs3929996	-0.0289169	0.0256044	0.258741	0.101301	20	0.867396
MRPL55	cg22163199	1	rs2295995	0.144516	0.128246	0.259802	0.586684	20	0.867396
PLD6	cg05590257	17	rs34235236	-0.200884	0.178396	0.260142	0.152199	20	0.867396
COQ9	cg08293930	16	rs223898	0.217349	0.193048	0.260217	0.930568	20	0.867396
OGDHL	cg16139068	10	rs61846889	0.128609	0.114292	0.260479	0.400365	17	0.867396
ATP5MC3	cg19713083	2	rs13030474	-0.174803	0.155391	0.260622	0.0287477	20	0.867396
ATP5MC3	cg16884400	2	rs13030474	-0.173452	0.154197	0.260645	0.0332489	20	0.867396
AGPAT4	cg21351392	6	rs7769321	-0.0435288	0.0387022	0.260711	0.967109	20	0.867396
NAGS	cg24976131	17	rs228774	-0.228948	0.203632	0.260874	0.561267	20	0.867396
FHIT	cg03060986	3	rs12498046	0.175581	0.156177	0.260912	0.624641	16	0.867396
MCCD1	cg02481669	6	rs1050747	0.170435	0.151685	0.261178	0.535046	20	0.867396
IFI27	cg23038560	14	rs7141881	0.110065	0.0979739	0.261264	0.277172	20	0.867396
CRLS1	cg12432980	20	rs2143636	-0.216373	0.192656	0.261395	0.568151	5	0.867396
MACROD1	cg11642412	11	rs17631839	0.173974	0.154945	0.26152	0.187284	5	0.867396
MACROD1	cg26467918	11	rs2186572	0.118553	0.105596	0.261566	0.114561	20	0.867396
AMT	cg05767306	3	rs55957735	0.03372	0.0300349	0.261568	0.149986	20	0.867396
OGDHL	cg12503575	10	rs61846889	-0.165505	0.147672	0.262389	0.298998	14	0.867396
PLD6	cg26539818	17	rs34235236	-0.234485	0.209247	0.262452	0.191753	14	0.867396
SPATA20	cg16312900	17	rs76022681	0.053356	0.0476412	0.262734	0.321731	20	0.867396
ATP5MC3	cg14760355	2	rs13030474	-0.213862	0.19118	0.263295	0.205459	20	0.867396
TIMM23	cg07536328	10	rs10822298	0.198503	0.177464	0.263331	NA	NA	0.867396
SPATA20	cg12765405	17	rs76022681	0.0816659	0.0730245	0.263423	0.255827	20	0.867396
OGDHL	cg22635008	10	rs61846889	-0.187474	0.167747	0.263737	0.181215	10	0.867396
OGDHL	cg23873338	10	rs61846889	0.189903	0.169974	0.263887	0.192987	8	0.867396
PXMP2	cg11855524	12	rs5744733	0.160732	0.143959	0.264203	0.070195	20	0.867396
SPATA20	cg05652817	17	rs76022681	0.110663	0.09916	0.264419	0.384743	20	0.867396
COX6A2	cg09117448	16	rs2454907	-0.0690526	0.0618782	0.264447	0.704785	20	0.867396
OAT	cg03853151	10	rs2491161	-0.0990716	0.0887949	0.264536	0.79213	20	0.867396
NDUFV3	cg00940809	21	rs34033960	-0.19835	0.177778	0.264543	0.3848	20	0.867396
NDUFS5	cg23093580	1	rs2889683	-0.102788	0.0921589	0.264708	0.495875	20	0.867396
COX6A2	cg24110063	16	rs2454907	-0.0875148	0.078505	0.26495	0.45478	20	0.867396
COMT	cg13175282	22	rs174684	-0.228445	0.204944	0.264991	0.399705	16	0.867396
NNT	cg09560636	5	rs7734733	0.118158	0.106004	0.264999	0.334429	20	0.867396
COX6A2	cg13726463	16	rs2454911	-0.222713	0.199911	0.265253	0.713025	14	0.867396
OGDHL	cg13787987	10	rs61846889	-0.209429	0.188036	0.265378	0.200731	9	0.867396
ABHD10	cg15684481	3	rs9855924	0.0679716	0.0610339	0.265421	0.800836	20	0.867396
SLC25A10	cg13150534	17	rs35243579	-0.0607875	0.0546069	0.26563	0.0149395	20	0.867396
BCL2L1	cg08257293	20	rs77130187	0.072719	0.0653813	0.266039	0.585205	20	0.867396
MRPL38	cg05611719	17	rs11077798	-0.134216	0.120869	0.266815	0.621765	20	0.867396
TMEM11	cg08016363	17	rs2279163	-0.20578	0.185383	0.266987	0.270965	18	0.867396
CPT1C	cg19471591	19	rs721885	0.161281	0.145527	0.267751	0.686462	11	0.867396
UCP1	cg26004759	4	rs45539933	-0.106176	0.0958434	0.267947	0.811739	20	0.867396
SFXN4	cg15803556	10	rs7920891	-0.0529883	0.0478555	0.268183	0.92318	20	0.867396
PDK2	cg15067870	17	rs847695	0.139154	0.125737	0.268421	0.829163	18	0.867396
UCP1	cg14223995	4	rs45539933	-0.120946	0.109297	0.268478	0.784861	20	0.867396
ATP5MD	cg18367433	10	rs12413386	-0.0300967	0.0271993	0.2685	0.350733	20	0.867396
ACAD10	cg10458080	12	rs2013002	0.186592	0.168637	0.268523	0.182275	20	0.867396
MMAA	cg00124905	4	rs28663469	-0.0940018	0.0849566	0.268524	0.231383	20	0.867396
COASY	cg12838546	17	rs12949175	0.237668	0.214859	0.268658	0.416454	16	0.867396
GPX1	cg05055782	3	rs6773518	-0.118972	0.107694	0.269281	0.601122	20	0.867396
UCP1	cg09181644	4	rs45539933	-0.144503	0.130874	0.269536	0.656497	20	0.867396
NDUFB7	cg01392930	19	rs11673123	0.154027	0.13951	0.269566	0.294645	10	0.867396
ATP5MC2	cg17561241	12	rs7976793	-0.218397	0.197839	0.26963	0.56051	20	0.867396
CLYBL	cg02509730	13	rs4771338	-0.170602	0.154721	0.27018	0.829872	20	0.867396
IMMP2L	cg02729030	7	rs214471	0.0931879	0.0845286	0.270269	0.310704	20	0.867396
MRPL55	cg09462576	1	rs822727	0.122654	0.111309	0.270494	0.364499	20	0.867396
COQ7	cg03325633	16	rs8058712	0.0414601	0.0376325	0.270587	0.0242064	20	0.867396
COQ7	cg26588778	16	rs8058712	-0.0520855	0.0472946	0.270767	0.0466032	20	0.867396
ATP5MC2	cg22997177	12	rs916134	-0.0469838	0.0426665	0.270815	0.361814	20	0.867396
ATP5MC2	cg02056144	12	rs916134	-0.0673176	0.0611845	0.271228	0.301872	20	0.867396
MTHFD1L	cg10449408	6	rs17349743	-0.197601	0.179603	0.271242	0.379913	6	0.867396
MTERF2	cg21834204	12	rs10861683	0.200163	0.181934	0.271248	0.891621	14	0.867396
UCP1	cg01283834	4	rs45539933	-0.176686	0.160604	0.271272	0.871962	20	0.867396
MTFR1	cg21696208	8	rs117344588	-0.0682775	0.0620766	0.271379	0.936978	20	0.867396
SLC25A10	cg08367465	17	rs35243579	-0.196055	0.178415	0.271826	0.0502852	19	0.868049
ATP5MC2	cg12097550	12	rs916134	-0.100054	0.0911215	0.272193	0.484723	20	0.868085
PRODH	cg17283826	22	rs2008720	0.0640812	0.0584078	0.272583	0.27599	20	0.868085
MRPL28	cg08923669	16	rs11640037	-0.0358019	0.0326425	0.272735	0.17024	20	0.868085
ALAS1	cg13241645	3	rs352170	0.0748407	0.0682465	0.272806	0.980745	20	0.868085
PC	cg06880963	11	rs9633985	0.152205	0.138959	0.273376	0.292773	20	0.869127
MRM3	cg09245003	17	rs35588043	-0.0946044	0.086442	0.273768	0.633194	20	0.869504
PDE2A	cg22646210	11	rs163692	0.184478	0.168636	0.27398	0.394854	20	0.869504
DLD	cg17593404	7	rs6944829	0.0900857	0.0824894	0.274794	0.166579	20	0.871317
ACSF3	cg05032150	16	rs11640513	-0.0933412	0.0855965	0.275502	0.245542	20	0.872032
MPV17L2	cg17782000	19	rs17683509	0.0572834	0.0525652	0.27582	0.763133	20	0.872032
ACSF3	cg07882243	16	rs34394329	-0.100065	0.0918286	0.27585	0.284254	20	0.872032
CYB5B	cg07713807	16	rs55694432	-0.182505	0.167569	0.276096	0.146594	16	0.872032
NUDT19	cg07201929	19	rs7256355	-0.157923	0.145213	0.276803	0.806628	20	0.872032
FDX2	cg14151616	19	rs75617577	-0.123033	0.113208	0.277129	0.391805	20	0.872032
MACROD1	cg23719950	11	rs11607165	0.0555683	0.0511521	0.27733	0.693123	20	0.872032
PRKN	cg06408385	6	rs9347642	-0.124962	0.115068	0.277483	0.123839	20	0.872032
DECR1	cg27040700	8	rs1805841	-0.078016	0.0719386	0.278152	0.590433	20	0.872032
GUK1	cg12796841	1	rs72756238	-0.196495	0.181236	0.27828	0.759076	20	0.872032
COX5B	cg15827486	2	rs114574573	0.0648539	0.0598339	0.278409	0.0760151	20	0.872032
SLC25A29	cg14064024	14	rs10134767	0.0338302	0.0313274	0.28019	0.240423	20	0.872032
MRPL28	cg12437481	16	rs113709803	0.0323659	0.0299803	0.280332	0.150445	20	0.872032
MRPL28	cg01446963	16	rs113709803	-0.046303	0.0429118	0.280576	0.315942	20	0.872032
UCP1	cg05644921	4	rs3749539	-0.0998647	0.0926207	0.280939	0.798486	20	0.872032
FDX2	cg02764611	19	rs75617577	-0.192422	0.178624	0.281372	0.580429	15	0.872032
FBXL4	cg03306368	6	rs10484609	-0.169082	0.157168	0.282015	0.597078	20	0.872032
SDHAF3	cg00555456	7	rs79016701	-0.208605	0.193948	0.282119	0.538637	7	0.872032
TOP1MT	cg01566544	8	rs755097	0.181306	0.168598	0.282207	0.344384	20	0.872032
NSUN4	cg08259313	1	rs6685767	-0.150914	0.140345	0.282239	0.302916	20	0.872032
GPX1	cg18642234	3	rs11130196	-0.0771082	0.0717552	0.282553	0.470227	20	0.872032
C16orf91	cg04138881	16	rs10566040	-0.0573244	0.0534675	0.283659	0.254613	20	0.872032
SLC25A1	cg17887427	22	rs2283652	-0.150029	0.139945	0.283697	0.319296	20	0.872032
COASY	cg14558262	17	rs2355372	0.0413119	0.0385506	0.283887	0.41175	20	0.872032
ME3	cg03955932	11	rs670736	0.046823	0.0437076	0.284044	0.274103	20	0.872032
CPT1C	cg21604803	19	rs10415880	0.192395	0.17961	0.284087	0.269566	11	0.872032
UCP1	cg02759110	4	rs3749539	-0.173892	0.162403	0.284285	0.808005	18	0.872032
PDE2A	cg27419075	11	rs4944508	0.142134	0.132793	0.284466	0.263259	20	0.872032
MTIF3	cg20147645	13	rs1010371	-0.0599669	0.056029	0.284492	0.964416	20	0.872032
VPS13D	cg03208707	1	rs78900734	0.121242	0.113315	0.284641	0.36051	9	0.872032
UQCRB	cg14651183	8	rs2319603	0.211991	0.198205	0.28482	0.44277	11	0.872032
C16orf91	cg01789926	16	rs10566040	-0.0989678	0.0925333	0.284828	0.338388	20	0.872032
PXMP4	cg25358761	20	rs67611724	0.219206	0.205024	0.284993	0.798072	11	0.872032
C16orf91	cg03575292	16	rs10566040	-0.105609	0.0987884	0.285052	0.298166	20	0.872032
SLC25A30	cg02828514	13	rs9526070	-0.127301	0.119163	0.28539	0.968955	20	0.872032
TSTD1	cg27180868	1	rs4396136	-0.180141	0.168757	0.285764	0.32244	20	0.872032
PDE2A	cg14790396	11	rs878277	0.0962563	0.0902402	0.286122	0.540558	20	0.872032
ECHS1	cg09915092	10	rs45451297	0.0634871	0.0595635	0.286481	0.432375	4	0.872032
SND1	cg14397799	7	rs3204548	-0.187091	0.175569	0.286592	0.432701	20	0.872032
ADCK1	cg11829203	14	rs182631237	0.244727	0.229724	0.286737	0.694473	8	0.872032
PCK2	cg23112188	14	rs4982856	-0.031973	0.0300648	0.287569	0.43683	20	0.872032
OGDHL	cg05497289	10	rs75100229	-0.136918	0.128786	0.287719	0.849989	15	0.872032
BAX	cg01284415	19	rs1862492	0.0585865	0.0551107	0.28775	0.567572	20	0.872032
ME3	cg02493602	11	rs61703751	0.0421274	0.0396394	0.287888	0.359465	20	0.872032
ME3	cg15698545	11	rs61703751	0.0435123	0.0409442	0.287909	0.420111	20	0.872032
CROT	cg19768855	7	rs6974007	0.126685	0.119243	0.288052	0.873883	9	0.872032
ME3	cg03646605	11	rs61703751	0.0530798	0.0499636	0.288067	0.45251	20	0.872032
ME3	cg12030550	11	rs61703751	0.0566601	0.0533412	0.288135	0.305017	20	0.872032
ME3	cg14883291	11	rs61703751	0.0568132	0.0534858	0.28814	0.239718	20	0.872032
ATP5MPL	cg21851135	14	rs743211	-0.184931	0.174158	0.288301	0.635519	20	0.872032
ME3	cg05705813	11	rs61703751	0.0714424	0.0673029	0.28846	0.44947	20	0.872032
MRPS27	cg07857331	5	rs114986053	0.0719691	0.0678358	0.288722	0.97788	12	0.872032
MRPL52	cg02181309	14	rs12050348	-0.0380511	0.0358675	0.288745	0.644851	20	0.872032
BAX	cg14833160	19	rs1862492	0.0954612	0.0899881	0.288772	0.461973	20	0.872032
MRPL55	cg03432225	1	rs1745423	0.225412	0.212558	0.28893	0.896399	20	0.872032
ALDH1L1	cg07445258	3	rs2276731	-0.119421	0.112762	0.289576	0.896607	20	0.872032
NDUFA6	cg00395296	22	rs2743461	0.0837336	0.0790978	0.289778	0.000428582	20	0.872032
MTG1	cg05676341	10	rs11594614	0.079209	0.0748411	0.28989	0.918787	20	0.872032
SLC25A10	cg09996840	17	rs7217518	-0.0320409	0.0302788	0.289965	0.0251691	20	0.872032
ACSF3	cg27649897	16	rs117435455	0.0458124	0.0433267	0.290342	0.1048	20	0.872032
CYP11A1	cg24482024	15	rs12900028	-0.0702586	0.0664539	0.290396	0.921326	20	0.872032
SLC25A10	cg17913115	17	rs7217518	-0.0645035	0.0610349	0.290589	0.0423562	20	0.872032
TK2	cg01758899	16	rs8060922	0.0997248	0.0943891	0.290726	0.0101622	20	0.872032
MTPAP	cg20264529	10	rs11007972	-0.157166	0.148909	0.291221	0.737827	17	0.872032
MRPL48	cg21792144	11	rs2008734	0.186099	0.176588	0.291949	0.129449	20	0.872032
VWA8	cg27231166	13	rs12877906	0.0629024	0.059718	0.292192	0.0364586	20	0.872032
BCO2	cg23809118	11	rs7106524	0.146014	0.138682	0.292401	0.405092	20	0.872032
OPA3	cg26958124	19	rs12327823	-0.0895067	0.0850525	0.29263	0.633846	20	0.872032
GDAP1	cg23779890	8	rs9298238	0.0659336	0.0627107	0.293078	0.150592	20	0.872032
DTYMK	cg21478921	2	rs62190306	0.0621145	0.0590827	0.293114	0.521319	20	0.872032
NAT8L	cg10432947	4	rs7690222	0.0556103	0.052922	0.293352	0.903763	20	0.872032
NAT8L	cg23855319	4	rs7690222	0.066125	0.0629593	0.293588	0.861837	20	0.872032
NAT8L	cg01854076	4	rs7690222	0.0690535	0.0657576	0.293662	0.904418	20	0.872032
AKAP10	cg00218134	17	rs77314146	0.0785711	0.0749055	0.294207	0.597588	20	0.872032
NIPSNAP1	cg00939432	22	rs11704899	-0.175176	0.167008	0.294222	0.842771	20	0.872032
QDPR	cg24656529	4	rs2597764	-0.184193	0.17569	0.294453	0.282473	20	0.872032
MRPL42	cg00221788	12	rs6538421	0.0289356	0.0276123	0.294673	0.618792	20	0.872032
VPS13D	cg18026955	1	rs117470349	-0.0790667	0.0754869	0.294905	0.538529	20	0.872032
MRPL42	cg22852194	12	rs6538421	-0.0469179	0.0447988	0.29496	0.594624	20	0.872032
BCO2	cg03289681	11	rs7106524	0.197121	0.188349	0.295296	0.278466	13	0.872032
FASN	cg03407524	17	rs62078746	0.0257711	0.0246311	0.29543	0.578175	20	0.872032
VPS13D	cg13466988	1	rs117470349	-0.0986237	0.0942761	0.295508	0.581532	20	0.872032
FIS1	cg01299997	7	rs6979710	0.0968517	0.0926427	0.295823	0.246927	20	0.872032
PCK2	cg10264529	14	rs4982856	-0.219859	0.210369	0.295971	0.258797	11	0.872032
FIS1	cg25385322	7	rs6979710	0.114795	0.109955	0.29648	0.320955	15	0.872032
PNPT1	cg25620797	2	rs13024761	0.0629637	0.0603114	0.296496	0.0579305	20	0.872032
OAT	cg10140171	10	rs2459215	-0.179339	0.171811	0.296569	0.96618	6	0.872032
FDX1	cg20364660	11	rs12785938	-0.0625881	0.0600596	0.297366	0.638976	20	0.872032
NDUFA2	cg19008097	5	rs7709599	-0.0880126	0.0845749	0.29804	0.233793	20	0.872032
DBT	cg22942522	1	rs2658648	0.0449773	0.0432722	0.298617	0.716845	20	0.872032
NOCT	cg24124145	4	rs76388329	-0.0824873	0.0794008	0.298864	0.300477	19	0.872032
SLC25A1	cg02655711	22	rs2238767	0.0651044	0.062698	0.299093	0.332298	20	0.872032
OXNAD1	cg22230912	3	rs1566973	-0.133166	0.12831	0.299343	0.5287	20	0.872032
NSUN4	cg16553106	1	rs4313342	0.13056	0.125826	0.299445	0.275634	20	0.872032
TMEM65	cg10173172	8	rs72711193	-0.18873	0.181906	0.299496	0.156435	13	0.872032
VPS13D	cg05654304	1	rs117470349	-0.183568	0.176945	0.299536	0.389004	8	0.872032
TOP1MT	cg07652447	8	rs2450778	-0.0364179	0.0351235	0.299804	0.164417	20	0.872032
ACOT7	cg10219223	1	rs4908887	0.189095	0.1824	0.299872	0.89195	20	0.872032
DMGDH	cg25105617	5	rs42418	-0.0365264	0.0352351	0.2999	0.0593358	20	0.872032
TOP1MT	cg23244022	8	rs2450778	-0.0486903	0.0469816	0.300029	0.163798	20	0.872032
ATAD3A	cg13893866	1	rs9439460	-0.125667	0.121269	0.300081	0.664249	20	0.872032
PCCA	cg05327509	13	rs837323	-0.0418547	0.0403993	0.30019	0.441746	20	0.872032
PINK1	cg12446953	1	rs7542310	0.141748	0.136846	0.300286	0.394215	20	0.872032
LONP1	cg26242866	19	rs2436508	-0.0666165	0.0643353	0.300455	0.534886	20	0.872032
DHODH	cg01557791	16	rs3213422	-0.0482444	0.0466038	0.300575	0.609905	20	0.872032
NARS2	cg27205649	11	rs4457782	-0.0595432	0.0576369	0.301569	0.547145	15	0.873378
MACROD1	cg18290981	11	rs537001	-0.0584671	0.0566043	0.301646	0.143633	20	0.873378
PDE2A	cg08182160	11	rs932075	-0.216986	0.210126	0.30177	0.880558	20	0.873378
MRPL44	cg17963548	2	rs35990446	-0.196072	0.19037	0.303032	0.00562874	8	0.874481
NEU4	cg22399646	2	rs13005910	0.1045	0.101489	0.303166	0.919734	20	0.874481
NEU4	cg19007167	2	rs13005910	-0.107734	0.104656	0.303286	0.847179	20	0.874481
TOP1MT	cg09174681	8	rs71513689	-0.12945	0.125804	0.303487	0.522311	20	0.874481
SPTLC2	cg04947514	14	rs76236966	0.185702	0.180509	0.303591	0.627245	10	0.874481
PITRM1	cg03141879	10	rs79334726	-0.058421	0.056801	0.303705	0.753146	20	0.874481
COASY	cg00685795	17	rs2292751	0.15398	0.149758	0.30386	0.431779	20	0.874481
HSD17B8	cg14644387	6	rs35273540	-0.100189	0.0975059	0.304178	0.951465	5	0.874695
ECI1	cg26585644	16	rs150930	-0.0741968	0.0723163	0.30489	0.303937	20	0.875242
CYP11A1	cg03449379	15	rs12440952	-0.157343	0.153504	0.305359	0.980381	20	0.875242
PRELID3A	cg27360300	18	rs546713	-0.186319	0.18211	0.306255	0.992638	20	0.875242
CHDH	cg18807843	3	rs9001	0.136342	0.133304	0.306408	0.569562	20	0.875242
NDUFB7	cg16256643	19	rs1609864	-0.131867	0.129001	0.306679	0.342551	14	0.875242
RPUSD3	cg26417554	3	rs1133340	0.141657	0.13859	0.306721	0.450292	19	0.875242
TOP1MT	cg17117981	8	rs10091561	-0.0859354	0.0841256	0.307011	0.65656	20	0.875242
HSD17B8	cg02647520	6	rs35273540	-0.158625	0.1553	0.30706	NA	NA	0.875242
HSD17B8	cg02802514	6	rs35273540	-0.162361	0.159036	0.307299	NA	NA	0.875242
OPA3	cg19636302	19	rs73568950	-0.0533885	0.0523099	0.307435	0.683294	20	0.875242
ECI1	cg03227353	16	rs150930	-0.148783	0.145892	0.307815	0.628414	17	0.875242
TMEM14C	cg18686576	6	rs6456591	0.176431	0.173043	0.307927	0.644906	5	0.875242
PCCA	cg23271530	13	rs59949870	-0.193828	0.190117	0.307957	0.184865	20	0.875242
GTPBP3	cg01256681	19	rs1529480	-0.213002	0.209147	0.308474	0.773056	16	0.875242
OPA3	cg22144875	19	rs73568950	-0.0939237	0.0922324	0.308517	0.764535	20	0.875242
MRPL42	cg26479998	12	rs1552861	0.143119	0.140623	0.308798	0.554043	18	0.875242
DCAKD	cg00852245	17	rs62065834	0.14918	0.146739	0.309325	0.228467	20	0.875242
NDUFAF4	cg10683658	6	rs1212389	0.195816	0.192625	0.309361	0.203545	20	0.875242
TMEM186	cg08308162	16	rs113082654	0.0530627	0.0522143	0.309511	0.307441	20	0.875242
ABCB8	cg26175729	7	rs11769256	0.0585678	0.0576456	0.309631	0.241518	20	0.875242
MSRA	cg16773768	8	rs17151903	-0.10161	0.100058	0.309864	0.145626	20	0.875242
C12orf65	cg10672416	12	rs1716180	0.0713986	0.0703163	0.309919	0.138265	20	0.875242
ALAS1	cg07598930	3	rs352162	0.0856915	0.0844046	0.309988	0.596157	20	0.875242
AGMAT	cg11706911	1	rs10927803	-0.102937	0.101442	0.310231	0.970801	20	0.875242
CLYBL	cg03041920	13	rs9554617	-0.208393	0.205583	0.310742	0.857144	17	0.875994
ATAD1	cg14259326	10	rs45467596	0.0543187	0.0537941	0.312614	0.42827	9	0.877729
LYRM4	cg22365132	6	rs399283	0.0322463	0.0319477	0.312808	0.780827	20	0.877729
SARDH	cg14360014	9	rs573904	0.0827998	0.0820712	0.313033	0.316	20	0.877729
MRPL42	cg07364046	12	rs10859494	0.128854	0.127743	0.313121	0.614784	20	0.877729
D2HGDH	cg18093328	2	rs142560265	-0.132935	0.131809	0.313194	NA	NA	0.877729
MRPS2	cg21179492	9	rs3762067	0.047654	0.0472644	0.313337	0.771617	20	0.877729
LACTB	cg07064595	15	rs2729778	-0.108365	0.107553	0.313671	0.460377	20	0.877729
MRPS2	cg12438037	9	rs3762067	0.0663009	0.0658119	0.313728	0.732285	16	0.877729
CASP9	cg11404049	1	rs1052576	0.0547598	0.0543657	0.313815	0.991295	20	0.877729
ELAC2	cg11802299	17	rs8077923	-0.0252555	0.0250852	0.314037	0.102926	20	0.877729
NIPSNAP3A	cg13654468	9	rs35613856	0.168347	0.167217	0.314052	0.856552	20	0.877729
CYP27A1	cg13908635	2	rs62182125	-0.156618	0.155805	0.314793	0.556984	19	0.879115
COX14	cg03191029	12	rs7306213	-0.0821928	0.0821458	0.317034	0.307947	20	0.884683
OGDH	cg24859939	7	rs17655652	-0.136617	0.136771	0.317855	0.163243	7	0.885655
COX14	cg02795076	12	rs10735823	-0.114565	0.114699	0.317877	0.248918	20	0.885655
RHOT2	cg05220042	16	rs11865690	-0.119041	0.119267	0.318227	0.31393	20	0.885943
SARDH	cg13644300	9	rs573904	-0.195663	0.196194	0.318623	0.412769	13	0.886269
TMEM70	cg19930420	8	rs1053054	0.125701	0.12611	0.318883	0.896514	20	0.886269
NUDT13	cg24801889	10	rs7097343	-0.12682	0.127286	0.319086	0.757343	6	0.886269
COASY	cg24535823	17	rs2355377	-0.113639	0.114185	0.319632	0.35356	20	0.887097
CLYBL	cg08603424	13	rs4772235	-0.158663	0.159552	0.320013	0.108157	20	0.887466
RMDN3	cg23511151	15	rs11558807	-0.198284	0.199945	0.321348	0.957865	20	0.890044
HTATIP2	cg24426391	11	rs12360593	-0.0217497	0.021936	0.321439	0.947697	20	0.890044
PGS1	cg24999243	17	rs61550477	0.139408	0.140689	0.321736	0.729177	19	0.890176
TMEM70	cg08526319	8	rs1053077	0.157036	0.158799	0.322713	0.357982	12	0.892116
AGXT2	cg00516582	5	rs1973391	0.0230331	0.0233023	0.322934	0.595129	20	0.892116
NT5M	cg01979266	17	rs12948357	-0.0733375	0.0742427	0.323247	0.552592	20	0.892291
ACSF3	cg01472317	16	rs4782327	0.169375	0.171701	0.323911	0.188294	20	0.892346
D2HGDH	cg15832311	2	rs71351116	0.0926117	0.0939042	0.324017	0.971319	20	0.892346
ACSF3	cg09834822	16	rs4782327	-0.174176	0.176638	0.324104	0.229874	20	0.892346
BCL2L10	cg13040886	15	rs185282298	0.189913	0.192661	0.324263	0.110351	10	0.892346
TRAP1	cg08842287	16	rs8050794	0.0391956	0.0398248	0.325017	0.978917	20	0.89311
SLC25A28	cg05149213	10	rs7908026	0.0415262	0.0422097	0.325211	0.965017	20	0.89311
AGPAT4	cg15778610	6	rs3757038	-0.0671207	0.0682564	0.32543	0.331259	20	0.89311
GSR	cg06049177	8	rs62505345	-0.0759052	0.0772326	0.325699	0.862756	20	0.89311
HINT2	cg13931999	9	rs3808864	-0.150211	0.152865	0.325787	0.759232	20	0.89311
NDUFC1	cg09269276	4	rs62323107	-0.152406	0.155181	0.326041	0.610206	20	0.893124
TEFM	cg22346355	17	rs57432042	0.206834	0.211108	0.327209	0.259452	15	0.895638
PITRM1	cg19250304	10	rs3814598	0.140879	0.14404	0.328048	0.0581193	20	0.897249
BNIP3L	cg15157360	8	rs78595098	0.0543374	0.0556261	0.328652	0.719106	15	0.897658
MRPS9	cg26109568	2	rs12614300	-0.129943	0.133037	0.328699	0.585741	20	0.897658
ABHD10	cg00569620	3	rs10511303	-0.206509	0.211872	0.329714	0.736637	10	0.899394
HEBP1	cg23049298	12	rs850939	0.0399881	0.0410368	0.329836	0.483475	20	0.899394
NOCT	cg04702527	4	rs185212016	-0.189192	0.194257	0.330092	0.478441	20	0.899407
MGST1	cg11203041	12	rs78093285	0.157576	0.161977	0.330639	0.470125	16	0.900211
GPD2	cg23836163	2	rs17199901	-0.115209	0.118548	0.331135	0.896875	20	0.900782
NDUFS6	cg17619876	5	rs13170104	0.116127	0.119615	0.331627	0.880048	20	0.900782
TOP1MT	cg14425468	8	rs2980260	-0.0707776	0.0729138	0.331696	0.601121	20	0.900782
THEM4	cg05927068	1	rs113384861	0.0908669	0.0936733	0.332027	0.0105745	20	0.900782
PRXL2A	cg12069540	10	rs11202936	-0.0762819	0.0786508	0.332105	0.857078	20	0.900782
MOCS1	cg02680909	6	rs2504116	0.0592701	0.0612034	0.332839	0.489172	20	0.902089
PRXL2A	cg19862899	10	rs1870145	-0.0775546	0.080172	0.333368	0.848677	20	0.902385
PNPO	cg15020801	17	rs208016	-0.147534	0.152604	0.333656	0.203092	13	0.902385
ALDH4A1	cg12909523	1	rs9426800	-0.222978	0.230975	0.334356	0.304669	3	0.902385
SLC25A29	cg18629527	14	rs1059264	0.0340473	0.035277	0.334474	0.350048	20	0.902385
SLC25A29	cg01551177	14	rs1059264	-0.0443747	0.0459915	0.334622	0.510671	20	0.902385
SLC25A29	cg23709172	14	rs1059264	-0.0488633	0.050652	0.334701	0.428016	20	0.902385
THEM4	cg05340162	1	rs111297859	0.0798986	0.0828249	0.334711	0.010522	20	0.902385
YBEY	cg14065109	21	rs73144798	-0.033359	0.0346121	0.335148	0.301328	20	0.902884
THEM4	cg15628959	1	rs111297859	0.111467	0.115795	0.335737	0.017302	20	0.903791
CPT1C	cg16206364	19	rs12977472	-0.0856332	0.0891064	0.336541	0.587877	16	0.905275
MRPL55	cg08158976	1	rs1620734	0.110129	0.11487	0.337696	0.344168	20	0.907043
NEU4	cg26034168	2	rs66482163	0.121716	0.127003	0.337875	0.990441	20	0.907043
TMEM11	cg17853801	17	rs1109514	-0.170896	0.178399	0.338093	0.110036	18	0.907043
TOP1MT	cg21435473	8	rs6420186	0.195435	0.204066	0.338211	0.204822	20	0.907043
SLC25A29	cg25906332	14	rs1059264	0.15916	0.166378	0.338763	0.238751	11	0.907257
ALDH1B1	cg03237166	9	rs4646770	0.0752471	0.0787029	0.339027	0.67941	20	0.907257
MOCS1	cg25366404	6	rs2504116	-0.197605	0.20669	0.33905	0.259787	20	0.907257
SPG7	cg07778534	16	rs34434037	-0.138459	0.144926	0.339385	0.0638496	20	0.907474
AFG3L2	cg13720868	18	rs78550590	0.188447	0.197934	0.341061	0.787048	20	0.908945
LYRM4	cg01392180	6	rs464606	-0.112264	0.117921	0.341082	0.803464	20	0.908945
BCAT2	cg23455517	19	rs540241	0.0617854	0.0649288	0.341307	0.800601	20	0.908945
BCAT2	cg18873530	19	rs540241	0.0655052	0.0688511	0.341399	0.831907	20	0.908945
LIPT1	cg22616506	2	rs6753650	-0.206623	0.217206	0.341466	0.185864	20	0.908945
DNAJC30	cg02566359	7	rs941299	0.153763	0.161703	0.341658	0.0306778	3	0.908945
CRLS1	cg06944123	20	rs6053833	0.0609096	0.064062	0.341711	0.156116	20	0.908945
MACROD1	cg17681750	11	rs185027886	0.0811811	0.0854937	0.342338	0.440335	13	0.909938
MACROD1	cg19319067	11	rs185027886	0.132426	0.140006	0.344217	0.112414	7	0.913838
MTERF4	cg11703189	2	rs61620018	0.0481726	0.05094	0.344315	0.411376	20	0.913838
MSRA	cg18786515	8	rs55768139	0.126807	0.134314	0.345113	0.257532	20	0.915277
SND1	cg22282131	7	rs185812998	-0.153246	0.162433	0.345456	NA	NA	0.91551
TMEM70	cg01041367	8	rs16938752	-0.0851714	0.0903615	0.345905	0.755259	20	0.916021
EFHD1	cg02806452	2	rs79735520	0.199319	0.211673	0.346378	0.652601	16	0.916407
FXN	cg02268013	9	rs79702853	-0.0590597	0.0627996	0.346988	0.586577	20	0.916407
BNIP3L	cg13516551	8	rs200329190	0.0829328	0.088247	0.34733	0.648551	12	0.916407
BDH1	cg08204843	3	rs138238503	0.147668	0.157277	0.347778	0.489757	15	0.916407
BNIP3	cg12751948	10	rs143252467	-0.116383	0.124017	0.348016	0.818196	14	0.916407
CLPB	cg27367093	11	rs76362573	-0.075536	0.0804946	0.34804	0.83172	20	0.916407
ACSF3	cg26950739	16	rs9938518	0.0239114	0.025511	0.348605	0.0732082	20	0.916407
VPS13D	cg23983887	1	rs12562441	-0.184436	0.196917	0.348956	0.519004	9	0.916407
OAT	cg18152871	10	rs4144117	0.0804307	0.0859943	0.349633	0.77207	20	0.916407
MRPS9	cg19569208	2	rs62153104	-0.0987492	0.105636	0.34989	0.838014	11	0.916407
GLS	cg03661409	2	rs1546646	-0.160719	0.172007	0.350112	0.685535	20	0.916407
NMNAT3	cg01724150	3	rs4535184	0.0368034	0.039436	0.350695	0.934036	20	0.916407
MRPS21	cg02735919	1	rs2274127	0.173078	0.185475	0.350737	0.541362	20	0.916407
BNIP3	cg02038273	10	rs143252467	-0.17125	0.183552	0.35083	0.442406	9	0.916407
NMNAT3	cg12817908	3	rs4535184	0.0454277	0.0486934	0.350854	0.98114	20	0.916407
OAT	cg18669789	10	rs4144117	0.115005	0.123293	0.350935	0.651978	15	0.916407
CLPB	cg01693503	11	rs76362573	0.151189	0.162179	0.351217	0.983901	20	0.916407
DCAKD	cg12223258	17	rs59246405	-0.115381	0.123819	0.351412	0.0968956	20	0.916407
PTRH1	cg14644065	9	rs504434	0.157955	0.169997	0.352803	0.825852	20	0.916407
MRPS9	cg26633120	2	rs62151899	0.143916	0.155074	0.353382	0.72383	20	0.916407
CMC2	cg16651780	16	rs2602412	0.0478712	0.0516194	0.353725	0.301729	20	0.916407
CASP9	cg19267254	1	rs4593819	-0.114932	0.124007	0.354018	0.872118	20	0.916407
PDK2	cg12582138	17	rs9890968	0.124395	0.134264	0.354187	0.670392	8	0.916407
AIFM2	cg13216961	10	rs10999151	-0.143284	0.154691	0.354313	0.258805	20	0.916407
COX6B2	cg08024114	19	rs11084396	-0.0761943	0.0822978	0.354531	0.289146	20	0.916407
ACOT11	cg01445479	1	rs299871	0.105812	0.114336	0.354733	0.267561	16	0.916407
DNM1L	cg24786579	12	rs114505859	-0.0779585	0.0842844	0.354994	0.772359	10	0.916407
AGPAT4	cg11342941	6	rs150268799	0.0578029	0.0625375	0.355335	0.721058	20	0.916407
AGPAT4	cg09655876	6	rs150268799	0.0598586	0.0647686	0.355386	0.668087	20	0.916407
ATAD3A	cg13321900	1	rs6690515	0.0872713	0.0944428	0.355452	0.955031	20	0.916407
SLC25A24	cg16307793	1	rs34563977	0.0685002	0.0741351	0.355491	0.172775	20	0.916407
SLC8B1	cg21498475	12	rs575176146	-0.187305	0.20275	0.355579	0.493843	20	0.916407
AGPAT4	cg26834192	6	rs150268799	0.0705977	0.0764358	0.355684	0.665931	20	0.916407
ACOT7	cg16733136	1	rs1122448	-0.180745	0.195707	0.355722	0.388549	20	0.916407
AGPAT4	cg14342817	6	rs150268799	0.0827205	0.089634	0.356075	0.683095	20	0.916407
NDUFS5	cg07388493	1	rs12043492	-0.0676871	0.0733973	0.356424	0.382064	20	0.916407
MGARP	cg00208504	4	rs7690553	0.0719438	0.0781206	0.357085	0.418436	20	0.916407
TOP1MT	cg22123784	8	rs2467933	-0.0296729	0.03223	0.357227	0.155337	20	0.916407
NDUFS5	cg07201754	1	rs12043492	-0.0970274	0.105395	0.357255	0.455127	20	0.916407
TOP1MT	cg26466789	8	rs2467933	-0.0324359	0.0352332	0.357257	0.155213	20	0.916407
NEU4	cg00684178	2	rs3749153	-0.0427647	0.0465099	0.357847	0.867716	20	0.916407
TOP1MT	cg20024687	8	rs2467943	-0.0433327	0.0471418	0.357991	0.282153	20	0.916407
ACSL1	cg27112742	4	rs60241287	0.0618392	0.0673026	0.358187	0.956509	20	0.916407
ACSL1	cg03977443	4	rs72707727	-0.122357	0.133205	0.358324	0.935304	20	0.916407
PRXL2A	cg27268110	10	rs10788623	-0.0954185	0.10388	0.358334	0.787296	20	0.916407
CHCHD3	cg16770546	7	rs58712861	0.171053	0.1864	0.358793	0.660816	20	0.916407
MOCS1	cg10990997	6	rs41273142	-0.06945	0.0757025	0.35893	0.718156	4	0.916407
PDE2A	cg15913680	11	rs11235556	0.140036	0.152652	0.358956	0.777748	20	0.916407
HADH	cg12168535	4	rs13147781	0.129263	0.140937	0.359053	0.975173	11	0.916407
AK4	cg00009916	1	rs4916021	-0.038259	0.0417997	0.360038	0.919999	20	0.916407
ATPSCKMT	cg24792692	5	rs4557374	-0.086445	0.0945189	0.360413	0.11687	20	0.916407
PRXL2A	cg01851208	10	rs10788623	-0.152959	0.167368	0.360765	0.807708	20	0.916407
MRPL16	cg08066376	11	rs11230061	-0.0513505	0.0562308	0.361133	0.55994	20	0.916407
CYB5R3	cg20950843	22	rs11090113	0.0471174	0.0516121	0.361288	0.0212571	20	0.916407
CYB5R3	cg25044876	22	rs11090113	-0.0574779	0.0629876	0.361491	0.00791491	20	0.916407
TOP1MT	cg11284147	8	rs1017943	-0.0435708	0.0478237	0.362258	0.289319	20	0.916407
COX19	cg22126965	7	rs10272099	-0.158292	0.173747	0.36227	0.729564	20	0.916407
ACOT7	cg21781706	1	rs142922946	0.0796713	0.0874748	0.362405	0.881123	20	0.916407
TOP1MT	cg13153661	8	rs1017943	-0.0717875	0.0788928	0.362856	0.220782	20	0.916407
ACACB	cg06002638	12	rs6606692	0.114025	0.125336	0.362952	0.264331	20	0.916407
PRKN	cg04462132	6	rs6920968	0.123319	0.135617	0.363183	0.75619	7	0.916407
TOP1MT	cg25653947	8	rs2931709	-0.0775474	0.0853225	0.363417	0.486748	20	0.916407
MRPL54	cg18067127	19	rs10419790	0.184502	0.203036	0.3635	0.246945	8	0.916407
AHCYL1	cg08925917	1	rs17025313	-0.0349383	0.0384534	0.363568	0.706229	20	0.916407
HTATIP2	cg01397325	11	rs10437608	-0.028654	0.0315449	0.363691	0.947312	20	0.916407
ACACB	cg15996769	12	rs6606692	0.131072	0.144306	0.363722	0.256882	20	0.916407
AGPAT4	cg00004806	6	rs3822853	-0.0888952	0.097873	0.363735	0.187187	20	0.916407
PYCR2	cg06939851	1	rs77157663	-0.053942	0.0593923	0.363755	0.671584	20	0.916407
MACROD1	cg14842237	11	rs523586	0.0239441	0.0263721	0.363913	0.0469412	20	0.916407
HTATIP2	cg02900213	11	rs10437608	-0.0463018	0.0510013	0.363954	0.974542	20	0.916407
MACROD1	cg17074656	11	rs523586	0.0623323	0.0687405	0.364524	0.0821144	20	0.916958
PCCA	cg23777479	13	rs72661011	-0.129801	0.143193	0.364685	0.363011	20	0.916958
GOT2	cg06302295	16	rs73550818	-0.0710721	0.0784654	0.365054	0.388748	20	0.916988
MRPS10	cg09055489	6	rs1569880	-0.0536814	0.0593447	0.365693	0.45011	20	0.916988
BCL2L1	cg12873919	20	rs6060989	0.0643925	0.0712011	0.365797	0.394981	20	0.916988
OPA3	cg26852286	19	rs12971437	-0.053229	0.0588738	0.365932	0.689504	20	0.916988
AGPAT4	cg05895465	6	rs3822853	-0.144511	0.159914	0.366165	0.30475	17	0.916988
PRXL2A	cg09203802	10	rs190600096	0.138591	0.153396	0.366267	0.872856	20	0.916988
PYCR2	cg06086141	1	rs77157663	-0.108253	0.119939	0.366755	0.583248	11	0.916988
D2HGDH	cg19040077	2	rs34762429	-0.127946	0.14177	0.366799	0.809261	19	0.916988
SLC25A51	cg14478475	9	rs7047952	0.0998026	0.110641	0.367038	0.00687216	20	0.916988
AK4	cg24049468	1	rs115225200	-0.100145	0.111166	0.36766	0.685453	20	0.916988
CRLS1	cg01844098	20	rs6417628	-0.159782	0.17742	0.36781	0.203298	15	0.916988
TMEM70	cg06233122	8	rs7838336	0.0998102	0.11085	0.367905	0.853562	20	0.916988
SLC25A10	cg06380072	17	rs8066217	-0.0627226	0.069683	0.36806	0.194691	20	0.916988
SLC25A47	cg01644112	14	rs60917004	0.0882025	0.0980814	0.368505	0.52371	20	0.916988
ACSF3	cg06245181	16	rs8050311	-0.0847946	0.0943297	0.368697	0.380129	20	0.916988
ADCK1	cg23997365	14	rs17106513	0.180466	0.200799	0.368791	0.415683	20	0.916988
SLC25A29	cg01437482	14	rs8012208	0.165319	0.184208	0.369473	0.346453	14	0.917471
CHCHD6	cg20284508	3	rs73209640	-0.0354699	0.0395394	0.369678	0.0353035	20	0.917471
SLC25A16	cg07526816	10	rs35699703	-0.0383637	0.0428502	0.370627	0.473228	20	0.917471
PRXL2A	cg05327931	10	rs4934170	0.0758755	0.0847792	0.370799	0.778681	20	0.917471
DCAKD	cg18176312	17	rs9900173	0.071259	0.0796351	0.370884	0.0770304	20	0.917471
LYRM4	cg00149692	6	rs9504349	0.0394583	0.0440999	0.370921	0.848237	20	0.917471
ECH1	cg18515328	19	rs117820732	0.0935632	0.10461	0.371109	0.499156	20	0.917471
MRPS2	cg18776287	9	rs2274652	0.0273236	0.0305505	0.371122	0.703305	20	0.917471
THG1L	cg22946888	5	rs2279769	0.0222277	0.0248616	0.37129	0.39517	20	0.917471
SUGCT	cg00420559	7	rs10227645	-0.038542	0.0431659	0.37192	0.739346	20	0.918395
PRXL2A	cg25372335	10	rs4934170	-0.13085	0.146801	0.372747	0.873076	20	0.919802
MRPL1	cg07207937	4	rs11731374	-0.0335731	0.0377423	0.373716	0.0386648	20	0.921119
OXNAD1	cg17886536	3	rs842246	0.134849	0.151626	0.373814	0.559253	18	0.921119
PDE2A	cg22635155	11	rs7126790	-0.0605581	0.0681263	0.374052	0.922462	20	0.921119
ACOT7	cg25029657	1	rs12401604	0.183033	0.206455	0.37532	0.675766	20	0.923605
CYP11A1	cg00615746	15	rs16968478	-0.0605613	0.0684303	0.376153	0.871696	20	0.923605
POLG	cg11869499	15	rs4932218	-0.188972	0.213556	0.376221	0.894056	9	0.923605
NMNAT3	cg25780109	3	rs1497266	0.120083	0.135739	0.37634	0.778071	20	0.923605
PNPT1	cg09685747	2	rs78928997	0.0460437	0.0520479	0.37635	0.400597	20	0.923605
SPG7	cg01279418	16	rs112121852	-0.147538	0.167035	0.377088	0.358799	13	0.924508
MTG2	cg19573208	20	rs6121951	0.0514503	0.058275	0.377297	0.620423	20	0.924508
FARS2	cg05922961	6	rs9378957	0.183098	0.20747	0.377493	0.411465	5	0.924508
MTHFD1L	cg25529303	6	rs12528219	0.0571118	0.0647514	0.377768	0.922269	14	0.924551
MTERF2	cg24646513	12	rs7485117	0.134214	0.152364	0.378383	0.957876	20	0.924995
CMC1	cg09671122	3	rs7633162	0.176665	0.200699	0.378723	0.724259	20	0.924995
CYP11A1	cg16332610	15	rs16968478	0.138722	0.157594	0.378724	0.615219	20	0.924995
AIFM2	cg26699283	10	rs4746965	-0.0381801	0.0434118	0.379138	0.14159	20	0.925374
NDUFA12	cg11366788	12	rs1102069	-0.0518525	0.0590748	0.380083	0.688239	20	0.926191
BCL2L1	cg13989999	20	rs7266148	0.0738968	0.0842147	0.380225	0.336066	20	0.926191
TIMM10	cg00279392	11	rs117419305	0.17119	0.195101	0.380248	0.653647	7	0.926191
ALDH4A1	cg26407146	1	rs9426792	0.0588449	0.0671248	0.380677	0.230033	13	0.926373
CLYBL	cg18680335	13	rs4771347	-0.0795688	0.0907956	0.380839	0.432758	18	0.926373
CARS2	cg26801538	13	rs401084	-0.0806557	0.0921165	0.381257	0.0336394	20	0.926759
CARS2	cg18358662	13	rs401084	-0.0949283	0.108509	0.381658	0.0629228	20	0.927106
ALDH4A1	cg08538976	1	rs9426792	-0.110208	0.126118	0.382199	0.301504	12	0.92779
ACSL1	cg01899937	4	rs6552828	-0.0645158	0.073877	0.382507	0.521819	20	0.927792
PDK4	cg01062930	7	rs11541299	-0.170905	0.196286	0.38392	0.908725	6	0.927792
SFXN1	cg06573254	5	rs267390	-0.0281872	0.0323966	0.384263	0.114229	20	0.927792
NEU4	cg05195017	2	rs35788187	-0.0226629	0.0260474	0.384266	0.887532	20	0.927792
ATAD3B	cg23735749	1	rs150199746	-0.0715076	0.0822556	0.384664	0.657957	20	0.927792
MRPL36	cg24003306	5	rs13187162	0.0329649	0.0379441	0.38497	0.485871	20	0.927792
CLYBL	cg27300028	13	rs61361629	0.177587	0.204526	0.385239	0.966447	20	0.927792
GTPBP10	cg18582362	7	rs42644	0.090735	0.104537	0.38541	0.259733	20	0.927792
SERHL2	cg11341438	22	rs9611825	0.0610922	0.0704344	0.385742	0.0551067	20	0.927792
TOP1MT	cg19774973	8	rs2450745	-0.0256012	0.0295248	0.385881	0.361677	20	0.927792
TOP1MT	cg12188860	8	rs2450745	-0.0282919	0.0326301	0.385914	0.550239	20	0.927792
TOP1MT	cg23629150	8	rs2450745	-0.0291945	0.0336718	0.385924	0.606507	20	0.927792
SERHL2	cg14886794	22	rs9611825	0.0700881	0.0808394	0.38594	0.0565683	20	0.927792
POLDIP2	cg15792713	17	rs8081705	-0.144112	0.16624	0.385999	0.61943	19	0.927792
TOP1MT	cg08597832	8	rs2450745	-0.0402483	0.0464364	0.386084	0.627932	20	0.927792
SERHL2	cg19042136	22	rs9611825	0.0913808	0.105524	0.386506	0.0406607	20	0.928184
LDHD	cg05820066	16	rs12446299	0.0741822	0.0857812	0.387157	0.772087	20	0.928795
PARK7	cg15591616	1	rs4908488	0.0753781	0.0871864	0.387279	0.763031	20	0.928795
GPD2	cg02276944	2	rs691637	-0.136253	0.157885	0.388142	0.949376	20	0.930242
TOP1MT	cg18063989	8	rs2450745	-0.135183	0.156961	0.389099	0.177872	20	0.931912
PPIF	cg03648155	10	rs1892498	0.0884773	0.103199	0.391255	0.0621661	20	0.936156
BCL2L11	cg26001287	2	rs75543804	-0.11462	0.133852	0.391821	0.81927	6	0.936156
SLC25A18	cg03404815	22	rs5746445	0.105111	0.122779	0.391941	0.930936	4	0.936156
SARDH	cg13811879	9	rs148878363	-0.0613761	0.0717432	0.392276	0.315636	12	0.936156
GRPEL1	cg02503808	4	rs13139941	-0.0266431	0.0311738	0.392737	0.015302	20	0.936156
CYP11B2	cg15847600	8	rs28710914	-0.0742386	0.0870448	0.393727	0.172707	20	0.936156
TSTD1	cg11578532	1	rs10908821	0.0276781	0.0325207	0.394719	0.0654652	20	0.936156
LONP1	cg16694293	19	rs75051036	0.166808	0.196087	0.394945	0.600472	10	0.936156
TSTD1	cg12898512	1	rs10908821	0.0539355	0.0634322	0.395166	0.0697543	20	0.936156
TSTD1	cg24411043	1	rs10908821	0.0585461	0.0688709	0.395278	0.0478457	20	0.936156
ACOT7	cg00821310	1	rs2871614	0.15577	0.183316	0.395473	0.693846	20	0.936156
LONP1	cg12034413	19	rs75051036	0.181395	0.213626	0.395814	0.701029	10	0.936156
SLC25A21	cg14518555	14	rs12436157	0.0795865	0.0938709	0.396533	0.724585	8	0.936156
TSTD1	cg00329300	1	rs10908821	0.101643	0.119922	0.396673	0.0555199	20	0.936156
TSTD1	cg13466383	1	rs10908821	0.107236	0.126581	0.396899	0.0373958	20	0.936156
MRPL15	cg06369261	8	rs2375696	-0.0404869	0.0477945	0.396937	0.826989	20	0.936156
CLYBL	cg09676794	13	rs7335639	-0.0741494	0.0875484	0.397021	0.852498	20	0.936156
TSTD1	cg00446235	1	rs10908821	0.111758	0.131976	0.397103	0.0489675	20	0.936156
COA8	cg13511324	14	rs67899457	0.035467	0.0418934	0.397218	0.0474099	20	0.936156
ATP5MC3	cg25920645	2	rs62184531	0.112971	0.133529	0.397532	0.206491	20	0.936156
CLYBL	cg00988050	13	rs7335639	-0.0995017	0.117668	0.397769	0.597762	20	0.936156
HIGD1A	cg01293485	3	rs62246635	-0.150676	0.178264	0.397974	0.108382	20	0.936156
MTERF2	cg16260113	12	rs28458432	0.0327517	0.0387529	0.398031	0.452999	20	0.936156
CLYBL	cg15807314	13	rs7335639	-0.108517	0.12842	0.398103	0.349125	20	0.936156
HIGD1A	cg14508777	3	rs62246635	-0.15535	0.183883	0.398207	0.091611	20	0.936156
TSTD1	cg07967677	1	rs10908821	0.134663	0.159401	0.398217	0.0392639	20	0.936156
TSTD1	cg11731300	1	rs10908821	0.136954	0.162162	0.398363	0.0472535	20	0.936156
HIGD1A	cg01996116	3	rs62246635	-0.159657	0.189092	0.398482	0.127533	20	0.936156
HOGA1	cg27428414	10	rs12416267	-0.11521	0.136507	0.398678	0.924815	20	0.936156
MTERF2	cg25022611	12	rs28458432	0.0855542	0.101427	0.398947	0.90684	20	0.936156
PITRM1	cg11586382	10	rs10903978	0.172082	0.204087	0.399128	0.0709575	20	0.936156
PDE2A	cg21657876	11	rs56133505	0.0982962	0.116604	0.399231	0.93614	20	0.936156
SLC25A34	cg02485345	1	rs12724755	-0.162809	0.193326	0.399707	0.548072	20	0.936659
D2HGDH	cg27590905	2	rs1105273	-0.0337587	0.0401536	0.400494	0.800184	20	0.937889
ATP5PF	cg21141445	21	rs6516687	0.0980335	0.116743	0.401055	0.217406	20	0.938129
NDUFS6	cg18800681	5	rs4975851	0.107357	0.127903	0.401268	0.499475	20	0.938129
BCL2L11	cg06223562	2	rs616582	0.145685	0.173648	0.401487	0.29299	20	0.938129
PDPR	cg07381228	16	rs547486672	0.145559	0.173589	0.401732	0.347422	20	0.938129
MTIF3	cg24780865	13	rs138894426	0.169867	0.202652	0.401906	0.816704	3	0.938129
MOCS1	cg09038794	6	rs76175753	-0.172252	0.205939	0.402917	0.0851731	6	0.93851
PDE2A	cg19341656	11	rs56133505	-0.176706	0.211292	0.402979	0.880897	20	0.93851
SDHAF1	cg04579398	19	rs79879853	-0.0824962	0.098651	0.403018	0.707685	17	0.93851
PPM1K	cg00086710	4	rs34226052	0.113988	0.136338	0.403117	0.404888	20	0.93851
NDUFS6	cg00232265	5	rs3776141	0.0309805	0.0370861	0.40351	0.497034	20	0.938817
PGS1	cg20026190	17	rs938351	0.134854	0.161536	0.403816	0.619412	15	0.938919
NDUFS6	cg11442326	5	rs3776145	0.096877	0.116311	0.404893	0.786272	20	0.940621
CLPP	cg16848221	19	rs60775215	0.0282783	0.0339641	0.405073	0.201308	20	0.940621
ALDH4A1	cg02853781	1	rs78686188	0.0916698	0.110338	0.406081	0.201285	14	0.942349
ATAD3B	cg01768480	1	rs115503338	-0.0587097	0.0708907	0.407573	0.42155	20	0.943293
MRPL23	cg03157283	11	rs217209	-0.0702996	0.0849309	0.407825	0.538971	20	0.943293
NT5DC2	cg02231066	3	rs1133415	0.101337	0.122467	0.407977	0.817013	12	0.943293
BIK	cg14971586	22	rs5759173	0.0384047	0.0464135	0.407983	0.786035	20	0.943293
METAP1D	cg03157700	2	rs10930502	-0.165448	0.199985	0.408067	0.818369	20	0.943293
ACSL1	cg01714284	4	rs7686479	0.0489555	0.059175	0.408067	0.889885	20	0.943293
D2HGDH	cg12045080	2	rs111734424	0.0551304	0.0667473	0.408828	0.722183	14	0.944136
NDUFAF4	cg12482260	6	rs6921698	-0.106147	0.128549	0.408959	0.548457	20	0.944136
ATAD3B	cg04286729	1	rs115503338	0.112887	0.136842	0.4094	0.465512	20	0.944547
PINK1	cg17183232	1	rs12407369	0.0280776	0.0341689	0.411232	0.55759	20	0.948162
COX10	cg13619177	17	rs79688352	0.0474137	0.0577591	0.411711	0.40775	8	0.948656
ABAT	cg03500056	16	rs66544957	-0.0541304	0.0661737	0.413354	0.511968	20	0.951414
ETHE1	cg15012607	19	rs4330013	0.0874121	0.10688	0.413439	0.672917	20	0.951414
ACOT11	cg11837749	1	rs300267	-0.15003	0.184113	0.415141	0.168457	20	0.952979
RNASEH1	cg22586236	2	rs4072374	0.142447	0.175038	0.415756	0.661319	15	0.952979
LDHD	cg03991512	16	rs7189156	0.103079	0.126717	0.415959	0.289553	20	0.952979
LDHB	cg04354474	12	rs141240649	0.0578512	0.0711362	0.416077	0.312603	20	0.952979
MRPS9	cg27425459	2	rs12612044	-0.0909425	0.111866	0.416241	0.647815	20	0.952979
MRPL28	cg26913058	16	rs73492331	0.023775	0.0292554	0.416406	0.1238	20	0.952979
LDHD	cg16540789	16	rs7189156	0.115041	0.141559	0.416407	0.286284	20	0.952979
MSRA	cg03470159	8	rs77200739	-0.12338	0.151821	0.416408	0.112187	20	0.952979
MRPL28	cg00928191	16	rs73492331	0.0322195	0.0396555	0.416513	0.115341	20	0.952979
PISD	cg04965671	22	rs151056328	-0.0705707	0.0869328	0.416915	0.14355	20	0.95329
ACOT7	cg13209388	1	rs7525381	0.0381248	0.0469929	0.417201	0.536058	20	0.953336
GTPBP3	cg07916967	19	rs34893599	-0.0923325	0.114062	0.418233	0.688322	20	0.954488
CLYBL	cg06145081	13	rs2000148	0.101458	0.125453	0.418668	0.309478	20	0.954488
NDUFAF4	cg09591663	6	rs13214953	-0.170949	0.211481	0.418893	0.257977	20	0.954488
ARG2	cg11752250	14	rs8012815	0.0833179	0.103119	0.419105	0.814183	20	0.954488
AIFM2	cg02100629	10	rs2394645	-0.0311897	0.0386284	0.419419	0.0920611	20	0.954488
COX19	cg02039839	7	rs10274964	-0.0584691	0.0726233	0.420761	0.370434	20	0.954488
NMNAT3	cg15295200	3	rs3922941	0.0180733	0.0224572	0.420943	0.658489	20	0.954488
BNIP3	cg25123362	10	rs7079909	-0.0884797	0.110015	0.42125	0.767884	14	0.954488
CHCHD6	cg23542533	3	rs75092207	-0.0368513	0.0458271	0.421318	0.181846	20	0.954488
COX7A1	cg15176213	19	rs11671213	0.0877026	0.109073	0.421354	0.530308	20	0.954488
ECHDC2	cg10554624	1	rs7548389	0.071675	0.0892954	0.422163	0.157911	20	0.954488
ECHDC2	cg15986841	1	rs7548389	0.075385	0.0939349	0.42225	0.156293	20	0.954488
FXN	cg14656297	9	rs113196649	-0.117298	0.146207	0.422395	0.395016	20	0.954488
NIT2	cg07905748	3	rs2316701	0.145064	0.180848	0.422477	0.914781	20	0.954488
PGS1	cg22669656	17	rs12453219	-0.0489676	0.0611179	0.423016	0.621951	20	0.954488
MRPL34	cg16521040	19	rs113207944	-0.0505989	0.0632193	0.423496	0.971122	20	0.954488
NDUFS6	cg01294811	5	rs3776148	-0.0321686	0.0401938	0.423516	0.776143	20	0.954488
SPG7	cg06297023	16	rs2056310	-0.146853	0.1835	0.423546	0.357325	18	0.954488
AKAP10	cg11630242	17	rs72841976	0.0859162	0.107503	0.424177	0.958863	16	0.954488
SPG7	cg04864846	16	rs75687828	0.13581	0.170236	0.424999	0.0775711	20	0.954488
DGLUCY	cg06607384	14	rs74872611	-0.145815	0.182796	0.42505	0.316729	5	0.954488
SLC25A12	cg23262213	2	rs148638318	0.0709853	0.0891317	0.425794	0.40327	20	0.954488
LYRM4	cg24686957	6	rs393454	-0.0728887	0.0916152	0.426267	0.709168	20	0.954488
MTPAP	cg17308493	10	rs10826780	0.0905631	0.113909	0.426586	0.525717	20	0.954488
SELENOO	cg11740027	22	rs4395345	0.0370911	0.0468128	0.428169	0.9139	20	0.954488
EFHD1	cg12284971	2	rs7571133	-0.062879	0.0793856	0.42832	0.784021	20	0.954488
EFHD1	cg11827409	2	rs7571133	0.07402	0.0934999	0.42856	0.756503	20	0.954488
STYXL1	cg03053427	7	rs6978677	-0.124877	0.157757	0.428607	0.860322	9	0.954488
EFHD1	cg02905605	2	rs7571133	0.0874079	0.110498	0.428924	0.850201	20	0.954488
EFHD1	cg08817786	2	rs7571133	0.095215	0.12043	0.429162	0.672033	20	0.954488
BDH1	cg24921799	3	rs1050119	-0.0503513	0.0638059	0.430035	0.0431995	20	0.954488
PRDX3	cg07189782	10	rs10886380	-0.159993	0.202753	0.43005	0.790547	20	0.954488
TSTD3	cg17528700	6	rs17224485	-0.0539539	0.0684423	0.430513	0.0458754	20	0.954488
PDK2	cg01717201	17	rs847693	-0.124053	0.157566	0.431102	0.344168	17	0.954488
AK3	cg13993274	9	rs296851	-0.0669867	0.0851829	0.43164	0.207104	20	0.954488
NDUFA10	cg23348161	2	rs75986860	-0.144059	0.183201	0.431668	0.710678	12	0.954488
UQCC2	cg16066008	6	rs942643	-0.0672548	0.0856236	0.432178	0.735721	20	0.954488
MTHFD2	cg22704057	2	rs3821321	-0.0691464	0.0881995	0.433053	0.806097	20	0.954488
ADCK1	cg24987170	14	rs72687222	-0.063342	0.0808426	0.43332	0.280396	20	0.954488
FAM210B	cg19807656	20	rs28734863	-0.0482458	0.0616223	0.433669	0.976491	20	0.954488
SDHAF1	cg26643967	19	rs7250058	-0.0705724	0.0901623	0.433788	0.771023	20	0.954488
ALDH1L1	cg16816961	3	rs62263536	-0.129446	0.16538	0.433793	0.688643	20	0.954488
PC	cg03178691	11	rs7119426	0.122613	0.157017	0.434867	0.312994	20	0.954488
FASTKD3	cg05495391	5	rs326120	0.129644	0.166101	0.435089	0.741131	20	0.954488
MTHFD1L	cg16336494	6	rs78944278	-0.0439223	0.0562848	0.435179	0.50669	17	0.954488
MTHFD1L	cg21634951	6	rs78944278	-0.0724654	0.0929979	0.435853	0.571725	16	0.954488
CYB5B	cg04406620	16	rs246137	0.0821305	0.105445	0.436043	0.64489	20	0.954488
ACSF3	cg05671576	16	rs8062593	0.10683	0.137411	0.436895	0.178028	20	0.954488
MTFR1	cg09573895	8	rs72666512	-0.0251436	0.0323568	0.437116	0.711097	20	0.954488
ME3	cg11602041	11	rs4944603	-0.0363847	0.0468264	0.437152	0.83193	20	0.954488
CPT1A	cg14249520	11	rs2924699	0.0267298	0.0344087	0.437257	0.288045	20	0.954488
TOP1MT	cg17159187	8	rs34268352	-0.0972572	0.125214	0.437318	0.287807	20	0.954488
ME3	cg19918734	11	rs11530882	-0.0981499	0.126544	0.437974	0.465052	20	0.954488
NEU4	cg03372905	2	rs760133	-0.0360238	0.0464453	0.437975	0.760601	20	0.954488
CPS1	cg11926456	2	rs13396294	-0.146978	0.189504	0.437988	0.480175	20	0.954488
PNPT1	cg07796018	2	rs62165193	0.0753912	0.0972559	0.438231	0.214482	20	0.954488
NME3	cg08640252	16	rs761065	-0.0384343	0.0495881	0.438298	0.113575	20	0.954488
TOMM20	cg02720725	1	rs11582001	0.166267	0.214814	0.43893	0.677829	20	0.954488
TMEM65	cg10703949	8	rs10099868	0.0716353	0.0926441	0.439385	0.0486578	20	0.954488
BNIP3	cg15390444	10	rs45519634	-0.0655388	0.0847759	0.439473	0.796127	15	0.954488
SLC25A10	cg11609462	17	rs11867543	0.101777	0.131688	0.439601	0.457583	20	0.954488
DTYMK	cg10888811	2	rs62191282	0.0676407	0.0875296	0.439656	0.174863	20	0.954488
BNIP3	cg23471067	10	rs45519634	-0.0745693	0.0965027	0.43969	0.821505	15	0.954488
BNIP3	cg18477674	10	rs45519634	-0.07591	0.0982447	0.439722	0.799299	14	0.954488
C12orf65	cg22931309	12	rs1568427	-0.103652	0.134155	0.439741	0.202294	20	0.954488
LYRM2	cg08690976	6	rs4140447	0.122656	0.158826	0.439953	0.306361	20	0.954488
PCBD2	cg05713859	5	rs319598	0.0645816	0.083635	0.440006	0.811217	20	0.954488
DNA2	cg13484341	10	rs11815774	0.0677172	0.087723	0.440148	0.0227895	20	0.954488
TMEM126A	cg06698742	11	rs17148293	-0.0982095	0.127249	0.440241	0.0949071	20	0.954488
BNIP3	cg25233900	10	rs45519634	-0.09477	0.122799	0.440263	0.776215	13	0.954488
PGAM5	cg17037406	12	rs7966242	0.089815	0.116384	0.440284	0.792955	20	0.954488
UQCC2	cg05337694	6	rs6917140	-0.0213248	0.0276511	0.440582	0.0849683	20	0.954488
CLPB	cg07062262	11	rs79035644	-0.050529	0.0655305	0.440662	0.920396	20	0.954488
PCBD2	cg05408284	5	rs319598	0.092777	0.12035	0.44077	0.858213	20	0.954488
ACSL1	cg27571769	4	rs7680850	0.102701	0.133356	0.441225	0.89089	20	0.954488
AK4	cg18312587	1	rs12410079	-0.114965	0.149311	0.441318	0.719427	20	0.954488
AGXT	cg24371033	2	rs10201556	0.0646411	0.0840626	0.441915	0.561651	20	0.954488
GPX4	cg14894245	19	rs12979379	0.109743	0.142716	0.441918	0.551713	20	0.954488
MRPS35	cg06024135	12	rs17552066	-0.119224	0.155359	0.442839	0.969903	13	0.954488
FAM162A	cg18797132	3	rs1127343	0.0526409	0.0686715	0.443342	0.716136	20	0.954488
AGXT	cg16967583	2	rs10201556	0.114776	0.149747	0.443399	0.307671	20	0.954488
HSD17B4	cg04473621	5	rs457106	0.112841	0.147305	0.443655	0.809153	20	0.954488
AIFM3	cg07331806	22	rs5761567	-0.0624363	0.0815273	0.443775	0.475517	5	0.954488
DNA2	cg24118715	10	rs12767669	0.0477753	0.062438	0.444173	0.0120872	20	0.954488
DNA2	cg06032048	10	rs12767669	0.0596609	0.078009	0.444394	0.0161723	20	0.954488
ACOT11	cg15543534	1	rs300277	-0.160503	0.209933	0.444542	0.422439	20	0.954488
DNA2	cg25000555	10	rs12767669	0.0766437	0.100296	0.444762	0.0153132	20	0.954488
GRPEL2	cg07598021	5	rs352346	0.0478009	0.0625814	0.444975	0.0306836	20	0.954488
METTL5	cg00010932	2	rs3769768	0.116725	0.15285	0.445073	0.997125	20	0.954488
YBEY	cg20009356	21	rs59613587	0.0232088	0.0304098	0.445343	0.231691	20	0.954488
AIFM3	cg12360084	22	rs5761567	0.100975	0.132423	0.445749	0.388217	4	0.954488
SDHA	cg18366108	5	rs74374696	-0.0772957	0.101406	0.445915	0.869317	20	0.954488
AIFM3	cg05279387	22	rs5761567	0.103899	0.136317	0.445952	0.370279	4	0.954488
AIFM3	cg00280270	22	rs5761567	-0.113671	0.14929	0.446414	0.218104	3	0.954488
LETMD1	cg00097794	12	rs17122760	0.11538	0.151542	0.446433	0.0215891	20	0.954488
ADCK1	cg18985109	14	rs58171071	-0.0289267	0.0379961	0.446474	0.092276	20	0.954488
ADHFE1	cg20794855	8	rs6472278	0.116537	0.153138	0.446661	0.498371	20	0.954488
QDPR	cg26689483	4	rs7661303	0.0209208	0.0275255	0.447225	0.852615	20	0.954488
QDPR	cg08808571	4	rs7661303	0.0324112	0.0426547	0.447345	0.804398	20	0.954488
MRPS17	cg07023327	7	rs58437984	0.0731319	0.0963139	0.447668	0.912017	20	0.954488
LDHD	cg16724332	16	rs4613095	0.153229	0.202054	0.448239	0.509427	20	0.954488
MCCC2	cg17254386	5	rs277985	-0.159918	0.210878	0.448245	0.392956	20	0.954488
ECHS1	cg05923736	10	rs112389935	-0.122965	0.162241	0.448499	0.634153	20	0.954488
OAT	cg02065151	10	rs12258716	-0.0721189	0.0951545	0.448503	0.269607	20	0.954488
PPIF	cg09469691	10	rs4980061	0.0455818	0.0602127	0.449041	0.167059	20	0.954488
ABCB10	cg11742688	1	rs4148760	-0.01923	0.0254034	0.449057	0.489966	20	0.954488
RMND1	cg18121565	6	rs7740026	-0.0737668	0.0974669	0.449146	0.476836	20	0.954488
CLYBL	cg18888814	13	rs17657201	-0.150578	0.199084	0.449438	0.4668	20	0.954488
MTFR1	cg11307540	8	rs67514002	0.0410904	0.0543552	0.449672	0.652001	20	0.954488
NIPSNAP3B	cg04239375	9	rs62569025	0.0720334	0.0953069	0.449767	0.349368	20	0.954488
OAT	cg13948230	10	rs12258716	-0.122449	0.162159	0.450179	0.299124	20	0.954488
SPIRE1	cg06204638	18	rs74882527	0.124145	0.164426	0.450237	0.438475	20	0.954488
NDUFS6	cg00561739	5	rs4147769	0.0861227	0.114114	0.450425	0.697747	20	0.954488
ALDH1L1	cg08515264	3	rs115986864	-0.0385151	0.0510466	0.450544	0.45816	20	0.954488
PXMP4	cg26537568	20	rs6142005	-0.0296401	0.0392988	0.450714	0.476383	20	0.954488
PLD6	cg14099398	17	rs7218992	-0.0963065	0.127768	0.450992	0.14652	20	0.954488
IBA57	cg01200585	1	rs10916277	-0.0291457	0.0386832	0.451181	0.532704	20	0.954488
IBA57	cg18277682	1	rs10916277	-0.0400519	0.0531734	0.45131	0.46136	20	0.954488
IBA57	cg24846680	1	rs10916277	-0.0535801	0.0711673	0.451525	0.570798	20	0.954488
COMT	cg18731680	22	rs73150820	-0.146685	0.194834	0.451527	0.884968	20	0.954488
IBA57	cg00419117	1	rs10916277	-0.0539873	0.0717094	0.451533	0.545497	20	0.954488
ATAD3B	cg15875062	1	rs41285834	0.0460717	0.0612346	0.451823	0.784486	20	0.954488
ATAD3B	cg05818185	1	rs41285834	-0.0509433	0.0677253	0.451927	0.623376	20	0.954488
CHCHD6	cg05977955	3	rs57123100	0.0952222	0.126721	0.452394	0.0231371	20	0.954488
ELAC2	cg11414030	17	rs2051974	-0.0810185	0.107849	0.45252	0.524066	20	0.954488
NDUFS6	cg06603851	5	rs57077546	-0.0509049	0.0677881	0.452688	0.0946663	20	0.954488
NT5DC2	cg22710716	3	rs13076398	0.0161102	0.021455	0.452724	0.852374	20	0.954488
MRPS33	cg21012583	7	rs6662	-0.0916692	0.122176	0.45307	0.0931808	20	0.954488
ALDH1B1	cg13521538	9	rs7040397	-0.149354	0.199289	0.453595	0.9011	9	0.954488
ATAD3B	cg18387631	1	rs41285834	0.107496	0.143533	0.4539	0.559	20	0.954488
PDK4	cg19329121	7	rs35903871	-0.0579434	0.0773856	0.454001	0.516867	20	0.954488
ELAC2	cg01745692	17	rs2051974	0.128816	0.172087	0.454127	0.59581	20	0.954488
GLUD1	cg15747733	10	rs3750823	-0.160096	0.213902	0.454186	0.456941	20	0.954488
WARS2	cg06124110	1	rs12085308	0.0372227	0.049754	0.454379	0.601697	20	0.954488
PCCA	cg10894626	13	rs1885857	-0.0700512	0.0936837	0.454616	0.233668	20	0.954488
PRKN	cg12305265	6	rs6455748	0.149996	0.200808	0.455087	0.311314	18	0.954488
MCAT	cg02233750	22	rs13056026	0.0271354	0.0363339	0.455164	0.838429	20	0.954488
GATB	cg21120951	4	rs28605105	-0.0548807	0.073517	0.455363	0.854706	20	0.954488
MCAT	cg23937138	22	rs13056026	0.0463901	0.0621469	0.45539	0.709102	20	0.954488
MGST1	cg04885072	12	rs3915244	0.104288	0.139898	0.455993	0.0856036	20	0.954488
OXA1L	cg09350536	14	rs8572	0.0977086	0.131088	0.456051	0.853103	16	0.954488
CARS2	cg20549079	13	rs9515266	-0.111063	0.149027	0.456116	0.0483085	20	0.954488
SPG7	cg00439318	16	rs11640186	0.056068	0.0752426	0.456173	0.336119	20	0.954488
EXOG	cg24069376	3	rs7640050	-0.0305141	0.0409573	0.456259	0.187643	20	0.954488
ARF5	cg12288726	7	rs11536594	-0.125099	0.168057	0.456645	0.665355	20	0.954488
EFHD1	cg00862443	2	rs1107505	0.107634	0.144691	0.456944	0.623557	13	0.954488
NDUFA12	cg10593816	12	rs835045	-0.0341085	0.0458913	0.457334	0.430401	20	0.954488
NDUFA12	cg25733559	12	rs835045	-0.0363497	0.0489098	0.457361	0.697981	20	0.954488
AKAP1	cg05778424	17	rs3785477	0.103468	0.139231	0.457398	0.925825	18	0.954488
ACSS1	cg01116137	20	rs3646	-0.110542	0.148999	0.458151	0.510196	20	0.955282
TXNRD2	cg23122901	22	rs3804047	0.0476647	0.0643036	0.458545	0.946525	20	0.955282
TXNRD2	cg10131972	22	rs3804047	0.0497958	0.0671836	0.458578	0.901596	20	0.955282
TXNRD2	cg10699871	22	rs3804047	0.0879994	0.11895	0.459421	0.897663	20	0.955955
CPT1C	cg14318858	19	rs61189653	-0.0245652	0.0332253	0.459693	0.714563	20	0.955955
CPT1C	cg24201033	19	rs61189653	-0.0263674	0.0356675	0.459751	0.6094	20	0.955955
NDUFA12	cg16372047	12	rs835045	-0.132487	0.179303	0.459968	0.631572	20	0.955955
MALSU1	cg00469287	7	rs466240	-0.0548422	0.0743566	0.460784	0.475237	20	0.956103
ALDH1L2	cg08909756	12	rs7132855	-0.069082	0.0936787	0.460857	0.907152	20	0.956103
CARS2	cg04828493	13	rs77754683	-0.0368032	0.0499485	0.46123	0.129074	20	0.956103
UNG	cg14642045	12	rs34263	0.119675	0.162423	0.461236	0.681681	20	0.956103
MALSU1	cg06270993	7	rs466240	0.0866699	0.1177	0.46151	0.353765	20	0.956103
MTO1	cg01061843	6	rs12177538	-0.150492	0.204626	0.462066	0.322828	7	0.956103
ATAD3B	cg25628057	1	rs193109456	0.106392	0.144786	0.462448	0.748166	20	0.956103
ABCB10	cg04975458	1	rs12117468	-0.0218688	0.0297853	0.462819	0.483992	20	0.956103
ABCB10	cg00355656	1	rs12117468	-0.0233901	0.0318587	0.462839	0.478996	20	0.956103
NDUFA11	cg09522532	19	rs4807830	-0.0888122	0.121092	0.463297	0.661721	20	0.956103
SPG7	cg07110801	16	rs71396924	0.0644675	0.0880717	0.464176	0.00824045	20	0.956103
METTL5	cg24893364	2	rs10497359	0.101245	0.138377	0.464378	0.887629	20	0.956103
SPG7	cg04329477	16	rs71396924	0.0781361	0.106821	0.464492	0.0159614	20	0.956103
VDAC3	cg17910564	8	rs7004637	-0.143041	0.195569	0.464527	0.471004	16	0.956103
SDR39U1	cg23099211	14	rs1956918	0.142154	0.194398	0.464625	0.427516	20	0.956103
D2HGDH	cg13021890	2	rs35350837	0.143432	0.196154	0.464643	0.870659	20	0.956103
OSGEPL1	cg12255818	2	rs3762545	-0.144368	0.197806	0.465483	0.862091	16	0.956103
MGST3	cg16553119	1	rs4147593	-0.0247587	0.0339432	0.465747	0.707172	20	0.956103
MGST3	cg06961122	1	rs4147593	-0.0257152	0.0352551	0.465754	0.726827	20	0.956103
MGST3	cg00348771	1	rs4147593	-0.0747861	0.102717	0.466566	0.803409	20	0.956103
TK2	cg07512993	16	rs3743716	0.0395229	0.0543657	0.467237	0.0161349	20	0.956103
TK2	cg09238666	16	rs3743716	0.0436029	0.0599853	0.467291	0.0192545	20	0.956103
PC	cg10329874	11	rs2380759	0.0452527	0.0622833	0.467494	0.194314	20	0.956103
NEU4	cg17981927	2	rs73014012	0.0551462	0.0759702	0.467904	0.970039	20	0.956103
TK2	cg01931893	16	rs3743716	0.079303	0.109271	0.467992	0.0231247	20	0.956103
IBA57	cg12298872	1	rs145428615	-0.139767	0.192598	0.468027	0.744198	18	0.956103
MSRA	cg00302160	8	rs11787370	0.110987	0.15327	0.468986	0.590808	20	0.956103
MTHFD1L	cg22985172	6	rs11155760	-0.0286087	0.0395229	0.469157	0.471653	20	0.956103
PLD6	cg23448998	17	rs4985750	-0.0744215	0.102982	0.469887	0.0751694	20	0.956103
AK4	cg06994324	1	rs184023094	-0.0856488	0.118525	0.469913	0.554502	11	0.956103
NDUFA4	cg05715003	7	rs7456156	0.145947	0.20199	0.469959	0.917612	20	0.956103
MTHFD1L	cg00619628	6	rs11155760	-0.0722254	0.0999742	0.470024	0.507066	20	0.956103
CPT1C	cg25326729	19	rs12977862	0.031984	0.0442995	0.470297	0.421533	20	0.956103
MRPL23	cg01243658	11	rs739907	-0.100383	0.139066	0.470392	0.721355	20	0.956103
MIEF1	cg03972838	22	rs12484673	0.051322	0.0711274	0.470571	0.567035	20	0.956103
ALDH1L2	cg05583240	12	rs10778369	-0.0402098	0.0557346	0.470631	0.767785	20	0.956103
ALDH1L2	cg14918927	12	rs10778369	-0.0422962	0.0586304	0.470661	0.813577	20	0.956103
MIEF1	cg18681352	22	rs12484673	0.0580898	0.0805303	0.470699	0.649488	20	0.956103
ALDH1L2	cg16861031	12	rs10778369	-0.0469972	0.0651573	0.470732	0.912092	20	0.956103
MTERF4	cg00712717	2	rs11674112	-0.0321617	0.0445903	0.470743	0.436006	20	0.956103
IMMP2L	cg24209126	7	rs37719	0.130672	0.181267	0.47098	0.531606	20	0.956103
FASTK	cg06807926	7	rs34104727	0.0598627	0.0831099	0.47135	0.204123	20	0.956313
ECI2	cg11647493	6	rs3177253	0.0430888	0.0599322	0.472167	0.638878	20	0.956648
NT5DC3	cg06004033	12	rs57944247	0.0250835	0.0349034	0.472353	0.589653	20	0.956648
NMNAT3	cg03893701	3	rs28451114	-0.0312541	0.0434921	0.472378	0.606647	20	0.956648
NMNAT3	cg15878317	3	rs28451114	-0.0491261	0.0683993	0.472618	0.793433	20	0.956648
COQ8A	cg13689831	1	rs3795446	-0.0357013	0.0497696	0.47317	0.52819	20	0.956648
SPTLC2	cg24171453	14	rs11621440	-0.0769172	0.107261	0.473311	0.120206	20	0.956648
FABP1	cg24933157	2	rs12470985	0.104529	0.145825	0.47349	0.410091	20	0.956648
COQ8A	cg11812928	1	rs3795446	-0.064607	0.090164	0.473652	0.390441	20	0.956648
MRPL21	cg20124417	11	rs12802903	-0.146064	0.204045	0.474088	0.401728	20	0.956651
NME6	cg04079263	3	rs35297486	0.131665	0.183971	0.474187	0.682467	20	0.956651
ATAD3B	cg12439834	1	rs2753291	-0.0552617	0.0775092	0.475864	0.628013	20	0.957653
ATAD3B	cg10240778	1	rs2753291	0.0638889	0.0896509	0.476068	0.617218	20	0.957653
ME3	cg23668581	11	rs9787905	-0.019246	0.0270089	0.476105	0.85949	20	0.957653
SLC25A46	cg02061660	5	rs72660799	-0.0589014	0.0826714	0.47617	0.974406	20	0.957653
FDX1	cg09762563	11	rs4754450	-0.07841	0.110152	0.476566	0.099771	20	0.957653
SOD1	cg03173570	21	rs77224085	0.136953	0.192497	0.476801	0.724931	20	0.957653
COQ8A	cg24674680	1	rs3768423	-0.0525232	0.0738958	0.477224	0.546575	20	0.957653
COQ8A	cg21157446	1	rs11587443	-0.0931768	0.131179	0.477515	0.672138	20	0.957653
COMT	cg19930203	22	rs2240715	0.110042	0.154997	0.477728	0.682905	20	0.957653
ATAD3A	cg17498856	1	rs2753291	-0.117431	0.165499	0.477977	0.660199	20	0.957653
CLYBL	cg10972431	13	rs9554624	0.0816163	0.115325	0.479128	0.946602	20	0.957653
NOA1	cg00922110	4	rs1713997	0.0334403	0.0473057	0.47963	0.686434	20	0.957653
ALDH5A1	cg25375764	6	rs4646828	0.114521	0.162024	0.479681	0.389538	20	0.957653
MSRA	cg02457461	8	rs2293091	-0.115395	0.163444	0.480175	0.901696	20	0.957653
DHX30	cg04035392	3	rs62260764	0.0612986	0.0869198	0.480666	0.377711	20	0.957653
DHX30	cg13052625	3	rs62260764	0.0686107	0.0973234	0.480825	0.351634	20	0.957653
VWA8	cg10938221	13	rs190137430	-0.108634	0.154115	0.480879	0.956352	11	0.957653
UQCC2	cg00310728	6	rs77091228	-0.13351	0.189457	0.480998	0.572665	5	0.957653
ME3	cg21067465	11	rs188691803	-0.0581076	0.0825415	0.481445	0.274198	20	0.957653
COQ8A	cg24441355	1	rs2297415	0.113405	0.161188	0.481709	0.241259	20	0.957653
OPA1	cg16241473	3	rs78912308	-0.146748	0.20868	0.481919	0.509529	15	0.957653
MRPS10	cg18568838	6	rs7755400	0.0887299	0.126202	0.482005	0.599103	20	0.957653
GRPEL2	cg20977448	5	rs352347	-0.0438403	0.062386	0.482226	0.0183286	20	0.957653
PCCA	cg11890169	13	rs56391467	0.126793	0.180503	0.482404	0.563042	20	0.957653
STYXL1	cg03592824	7	rs6467960	-0.0508724	0.0724708	0.482698	0.523491	20	0.957653
HTATIP2	cg07103917	11	rs4757944	0.0259927	0.0370493	0.482947	0.993947	20	0.957653
OMA1	cg17821453	1	rs12070503	0.0173165	0.0246932	0.483137	0.61137	20	0.957653
TK2	cg03448915	16	rs725131	0.023489	0.0335228	0.483498	0.0298167	20	0.957653
TK2	cg07127456	16	rs725131	0.0242764	0.034647	0.483504	0.0319428	20	0.957653
FXN	cg13859886	9	rs2498428	-0.0871419	0.124386	0.483567	0.685497	20	0.957653
NMNAT3	cg14871736	3	rs9653937	0.0539094	0.0770488	0.484128	0.103062	20	0.957653
ATAD3B	cg24378791	1	rs148574217	-0.13473	0.193039	0.485214	0.502707	20	0.957653
MECR	cg17868674	1	rs532520	0.108811	0.156078	0.485704	0.648848	14	0.957653
SARDH	cg13717350	9	rs10993769	0.0179151	0.025721	0.486104	0.40328	20	0.957653
BPHL	cg00266592	6	rs1060334	-0.0413146	0.0593195	0.486131	0.0340727	20	0.957653
SARDH	cg05493344	9	rs10993769	0.0223329	0.0320661	0.486137	0.258152	20	0.957653
SARDH	cg13458384	9	rs10993769	0.0224263	0.0322002	0.486139	0.394683	20	0.957653
SARDH	cg27114512	9	rs10993769	0.0319736	0.045919	0.486237	0.443836	20	0.957653
NEU4	cg15746851	2	rs75932197	0.0724153	0.10403	0.486367	0.982247	20	0.957653
CA5A	cg09001440	16	rs4843744	-0.0672048	0.0965913	0.486577	0.920712	20	0.957653
SARDH	cg01490728	9	rs10993769	0.056329	0.0809643	0.4866	0.188872	20	0.957653
TXNRD1	cg25684105	12	rs7312300	0.0291857	0.0419521	0.486622	0.925672	20	0.957653
SLC30A9	cg10652277	4	rs2660346	-0.0502873	0.0722907	0.486663	0.992625	20	0.957653
SARDH	cg14163119	9	rs10993769	0.0755052	0.108633	0.487025	0.0986772	20	0.957653
TBRG4	cg05327268	7	rs10229955	0.0269002	0.0387126	0.487137	0.910544	20	0.957653
PDHX	cg07349464	11	rs12275911	-0.0207745	0.0299099	0.487325	0.601875	20	0.957653
SARDH	cg13709982	9	rs10993770	0.0483951	0.0696804	0.48735	0.135739	20	0.957653
ACADM	cg14565881	1	rs79799650	0.046686	0.0672607	0.487616	0.966747	20	0.957653
CARS2	cg03734594	13	rs12429153	0.0510255	0.0736409	0.488375	0.0235012	20	0.957653
SLC25A30	cg00139037	13	rs12868627	-0.0802719	0.116042	0.489096	0.224679	20	0.957653
IBA57	cg20801751	1	rs34658204	0.0500266	0.0723308	0.489166	0.983214	20	0.957653
SARDH	cg14379288	9	rs10993770	-0.121694	0.176047	0.489404	0.293046	10	0.957653
ECHDC2	cg11380580	1	rs506527	-0.0673007	0.0974699	0.489895	0.335247	20	0.957653
NAXD	cg17155330	13	rs330556	-0.074683	0.108269	0.490326	0.0264237	20	0.957653
NAXD	cg18961064	13	rs330556	0.0808834	0.1173	0.490483	0.088493	20	0.957653
BCL2L11	cg27591920	2	rs11693327	0.0894869	0.129785	0.490509	NA	NA	0.957653
HIBCH	cg16814399	2	rs12472258	-0.135622	0.19693	0.491025	0.889957	20	0.957653
FDX2	cg14572892	19	rs281412	-0.125736	0.182576	0.491025	0.707018	20	0.957653
SFXN5	cg17046766	2	rs6713655	0.141452	0.205427	0.491089	0.386615	18	0.957653
UCP3	cg07091552	11	rs78604943	-0.0729144	0.105894	0.491102	0.384868	20	0.957653
MSRB3	cg14571669	12	rs371702623	-0.0508858	0.0739296	0.491263	NA	NA	0.957653
MRPS30	cg26618989	5	rs9292914	0.131783	0.191701	0.491807	0.672986	20	0.957653
UCP3	cg19770906	11	rs78604943	-0.0995333	0.144797	0.491832	0.482412	20	0.957653
NDUFAF4	cg04571327	6	rs72922763	0.0630888	0.091847	0.492152	0.966472	20	0.957653
PDHA2	cg03925149	4	rs4699472	0.0591843	0.086235	0.492515	0.591059	20	0.957653
ATAD3A	cg09932694	1	rs59168450	-0.106294	0.154888	0.492546	0.581343	20	0.957653
ACAA2	cg03345145	18	rs695015	-0.0336782	0.0491076	0.492837	0.146016	20	0.957653
MRPL38	cg10108402	17	rs2608881	-0.0500156	0.0729336	0.492858	0.831816	20	0.957653
AURKAIP1	cg19871494	1	rs186507655	-0.0600962	0.087809	0.493725	0.776045	20	0.958502
PRXL2A	cg03599037	10	rs151006313	-0.0379145	0.055412	0.49383	0.901444	20	0.958502
CPT1A	cg27175470	11	rs41302431	0.0355617	0.0520317	0.494314	0.997801	20	0.958921
NT5M	cg27410828	17	rs73300362	0.0257444	0.0377363	0.495101	0.796227	20	0.959558
SLC30A9	cg07260532	4	rs2581454	0.0809882	0.119008	0.496172	0.927615	20	0.959558
PDP2	cg00094063	16	rs151460	0.117042	0.172197	0.496696	0.885038	20	0.959558
BNIP3	cg02388416	10	rs112782563	0.0549417	0.0809786	0.497472	0.91082	15	0.959558
MTIF3	cg26772116	13	rs1746070	-0.0180583	0.0266259	0.49763	0.917398	20	0.959558
BCL2L10	cg27563121	15	rs59851373	-0.0486999	0.0718432	0.497858	0.0727705	20	0.959558
BCL2L10	cg14540387	15	rs11632093	0.111958	0.165173	0.497887	0.0528525	20	0.959558
MSRA	cg26951958	8	rs11779614	-0.08219	0.121318	0.498104	0.861899	20	0.959558
C5orf63	cg05001932	5	rs4836300	0.128501	0.19002	0.498881	0.396693	14	0.959558
SCP2	cg00581603	1	rs1242331	-0.0480291	0.0710234	0.498886	0.390513	20	0.959558
MRM3	cg11085344	17	rs35581316	0.112762	0.167003	0.499544	0.752329	20	0.959558
CPT1A	cg10098373	11	rs3019590	-0.0231505	0.0343003	0.499717	0.313425	20	0.959558
CHPT1	cg24337881	12	rs3809260	0.0613484	0.0909688	0.500064	0.42554	20	0.959558
CCDC127	cg19655557	5	rs2937019	0.0437702	0.0649447	0.500336	0.462024	20	0.959558
NT5DC3	cg08346232	12	rs12815289	0.0829432	0.123184	0.500739	0.862847	20	0.959558
ALDH4A1	cg11844800	1	rs28410948	-0.049095	0.0729512	0.500957	0.158194	20	0.959558
NT5DC3	cg21836275	12	rs12815289	0.104623	0.155598	0.501333	0.923165	20	0.959558
AGPAT5	cg26814335	8	rs2928630	0.0422311	0.0628105	0.501356	0.894746	20	0.959558
SND1	cg13969327	7	rs117151498	-0.0495812	0.0738412	0.501929	0.587646	11	0.959558
CISD1	cg16915659	10	rs2790176	0.0733263	0.109205	0.501931	0.782823	20	0.959558
NDUFA12	cg22141781	12	rs835044	-0.0417824	0.06225	0.502091	0.250991	20	0.959558
EFHD1	cg16259268	2	rs10201323	-0.135078	0.201316	0.502235	0.880436	14	0.959558
SCO1	cg02222496	17	rs376174	0.131251	0.195635	0.502287	0.753663	9	0.959558
MOCS1	cg25571957	6	rs1923483	-0.0190191	0.0283779	0.502725	0.546877	20	0.959558
MOCS1	cg01599742	6	rs1923483	-0.0339156	0.050621	0.502864	0.663638	20	0.959558
MOCS1	cg01535312	6	rs1923483	-0.0456429	0.0681463	0.502999	0.543068	20	0.959558
TOMM7	cg11367502	7	rs67445721	-0.0316979	0.0473345	0.503076	0.624435	20	0.959558
TOMM7	cg13679077	7	rs67445721	-0.0415406	0.0620507	0.503201	0.326425	20	0.959558
COQ10A	cg11829390	12	rs2629448	0.147588	0.220843	0.503947	0.233265	20	0.959558
SQOR	cg16751778	15	rs78975363	-0.10675	0.1598	0.504118	0.482938	20	0.959558
PXMP2	cg26271840	12	rs7974140	0.0498971	0.0747351	0.504355	0.398516	20	0.959558
MTHFD1L	cg22954978	6	rs175865	0.0846402	0.126806	0.504466	0.989494	9	0.959558
NDUFV1	cg09701102	11	rs1871043	-0.140659	0.210788	0.504581	0.57494	20	0.959558
MOCS1	cg13825876	6	rs1923483	0.11257	0.168713	0.504626	0.456885	20	0.959558
SLC25A52	cg13199010	18	rs12962252	0.138426	0.207558	0.504818	0.43984	20	0.959558
MRPL52	cg17436224	14	rs1135641	0.0885128	0.13276	0.504956	0.27988	14	0.959558
SLC25A52	cg26890839	18	rs12962252	0.144594	0.216939	0.505079	0.537418	20	0.959558
MRPL52	cg04857136	14	rs1135641	-0.102391	0.15372	0.505355	0.258069	8	0.959558
NDUFB3	cg14755054	2	rs74596795	-0.128023	0.192223	0.505402	0.763955	11	0.959558
BDH1	cg04678713	3	rs2567332	-0.0518487	0.0778904	0.505628	0.16018	20	0.959558
MRPL52	cg01016847	14	rs1135641	-0.127404	0.191664	0.506225	0.383839	6	0.959558
PC	cg21628794	11	rs11227610	0.0557849	0.0839715	0.506478	0.25978	20	0.959558
TXNRD1	cg21081852	12	rs10778323	-0.135189	0.203679	0.506861	0.850077	20	0.959558
ACACA	cg19787076	17	rs7211430	-0.10414	0.156926	0.506929	0.723178	16	0.959558
SETD9	cg14703610	5	rs33321	0.0353025	0.0532383	0.507264	0.362072	20	0.959558
AKAP10	cg12065943	17	rs76860197	0.0327507	0.0494278	0.507589	0.370476	20	0.959558
VPS13D	cg23278418	1	rs77348128	-0.0800378	0.120922	0.508036	0.321258	17	0.959558
CLYBL	cg00743094	13	rs113872704	0.106071	0.160289	0.508129	0.684762	19	0.959558
VPS13D	cg10622644	1	rs77348128	-0.0878857	0.132835	0.508217	0.450429	20	0.959558
VPS13D	cg11217193	1	rs77348128	-0.0919728	0.139045	0.508318	0.538364	20	0.959558
FHIT	cg08195983	3	rs143323240	-0.0879417	0.132954	0.508328	0.472074	20	0.959558
RMDN3	cg25225841	15	rs4924502	0.12576	0.190384	0.508894	0.534934	20	0.959558
VPS13D	cg06758644	1	rs77348128	-0.115617	0.175068	0.508989	0.22138	7	0.959558
HSD17B4	cg17593721	5	rs25640	0.0902617	0.136845	0.509516	0.659176	20	0.959558
SCP2	cg04310824	1	rs12040433	0.100714	0.152711	0.509571	0.28264	20	0.959558
BAX	cg27565645	19	rs11671610	0.0309208	0.0468924	0.50964	0.329785	20	0.959558
SLC25A31	cg03265826	4	rs4834214	-0.108367	0.164907	0.511092	0.491948	20	0.961787
OXA1L	cg05146416	14	rs72679883	0.109335	0.166668	0.511819	0.896982	20	0.962071
SLC25A48	cg23968552	5	rs6596270	-0.0935462	0.142701	0.512121	0.449796	20	0.962071
MRPL23	cg07977153	11	rs739905	0.0700342	0.106854	0.512198	0.649679	20	0.962071
HPDL	cg00233485	1	rs10890324	0.144561	0.220625	0.512317	0.696873	20	0.962071
HADH	cg01573501	4	rs4245927	-0.107925	0.164999	0.513053	0.311721	20	0.962705
MRPL24	cg01416295	1	rs11550901	-0.0574571	0.0878716	0.513192	0.679673	20	0.962705
NAXD	cg25709335	13	rs330554	-0.111063	0.170294	0.51428	0.0614677	20	0.963502
SLC25A48	cg01166488	5	rs17169210	0.0892415	0.136958	0.514661	0.127923	20	0.963502
BCO2	cg10503334	11	rs2904613	0.113028	0.173585	0.514955	0.583121	20	0.963502
ALDH9A1	cg12799677	1	rs12670	-0.0340337	0.0522739	0.515005	0.185736	20	0.963502
MALSU1	cg00054692	7	rs4282457	-0.0834834	0.128239	0.515047	0.699485	20	0.963502
ACAA1	cg17696234	3	rs11929529	0.113808	0.174897	0.515232	0.117837	20	0.963502
GFER	cg22208361	16	rs28578934	0.0301746	0.046422	0.515689	0.39059	20	0.963502
GFER	cg09879727	16	rs28578934	0.0374639	0.0576472	0.515768	0.384149	20	0.963502
NMNAT3	cg04117590	3	rs10935342	0.0967562	0.14902	0.516155	0.910289	20	0.963686
ARG2	cg07922154	14	rs111598706	-0.0519297	0.0800743	0.516649	0.901761	20	0.963686
VDAC1	cg05859214	5	rs13162964	0.0445098	0.0686369	0.516674	0.132247	20	0.963686
OSBPL1A	cg06997114	18	rs17797879	-0.0697359	0.107653	0.517126	0.295893	20	0.964028
SLC25A28	cg22615255	10	rs12782208	0.054418	0.0840697	0.51744	0.975455	20	0.964113
GLS2	cg00377653	12	rs10876895	0.0320524	0.0496558	0.518609	0.277877	20	0.964905
PET117	cg22136753	20	rs1205195	-0.129367	0.200492	0.518765	0.700575	16	0.964905
THG1L	cg05189291	5	rs56117345	-0.0185591	0.0287735	0.518923	0.943577	20	0.964905
PUSL1	cg02506753	1	rs12142199	-0.0562671	0.0872776	0.519128	0.998168	20	0.964905
PUSL1	cg06085743	1	rs12142199	-0.0607541	0.0942567	0.519212	0.982222	20	0.964905
THG1L	cg21115120	5	rs56117345	0.0838429	0.130325	0.520006	0.7858	20	0.965311
OSBPL1A	cg25928477	18	rs275869	-0.0382408	0.0595333	0.52065	0.492759	20	0.965311
NDUFA10	cg01812947	2	rs4149544	-0.0267251	0.0416121	0.520716	0.651784	20	0.965311
NDUFA10	cg26363272	2	rs4149544	-0.0273205	0.0425398	0.520721	0.647115	20	0.965311
UQCRQ	cg20659485	5	rs60532681	0.103702	0.161492	0.520778	0.870965	20	0.965311
FABP1	cg24046616	2	rs6735524	0.119341	0.186153	0.521464	0.37536	20	0.966084
MIEF1	cg14162959	22	rs34109257	0.0543616	0.0848789	0.521874	0.713285	20	0.966343
SLC25A15	cg23211791	13	rs9549290	0.0689915	0.107951	0.522759	0.551092	20	0.967482
MTHFD1L	cg05977992	6	rs2073067	0.0675553	0.105802	0.523144	0.915168	14	0.967695
NEU4	cg17280514	2	rs36111671	0.0279511	0.043909	0.524405	0.917158	20	0.969009
NEU4	cg04401100	2	rs36111671	0.0319718	0.0502296	0.524442	0.902618	20	0.969009
DBT	cg23062876	1	rs41287260	-0.0938621	0.147543	0.524666	0.921441	20	0.969009
DMAC1	cg06666377	9	rs1332916	-0.0234878	0.0369548	0.525049	0.1359	20	0.969217
CARS2	cg14677983	13	rs72485652	0.0724301	0.114222	0.526003	0.260114	16	0.969692
PDK1	cg10165864	2	rs1920979	-0.0456925	0.0720916	0.526203	0.430718	20	0.969692
ALDH1L1	cg14857193	3	rs1968629	0.083508	0.131958	0.526839	0.526974	20	0.969692
VWA8	cg06505703	13	rs7318112	0.0823004	0.130055	0.526855	0.19666	20	0.969692
BNIP3	cg02886408	10	rs72855581	0.0709133	0.112125	0.527095	0.928913	14	0.969692
EFHD1	cg22193436	2	rs4146412	-0.0754208	0.11942	0.527675	0.876369	20	0.969692
SPATA19	cg13461336	11	rs4937837	-0.0857917	0.135871	0.527767	0.650851	20	0.969692
MRPL48	cg19033780	11	rs1670570	-0.0255441	0.040531	0.52854	0.302781	20	0.969692
BCL2	cg25059899	18	rs9967405	-0.0342952	0.0544266	0.528617	0.539008	15	0.969692
ME3	cg03778207	11	rs72963595	0.0633796	0.100699	0.529088	0.880711	17	0.969692
MCUB	cg23196549	4	rs11736978	-0.0812709	0.129223	0.529403	0.93213	20	0.969692
WARS2	cg19167034	1	rs147349162	-0.103411	0.164514	0.529622	0.631833	6	0.969692
ACLY	cg02861160	17	rs12939810	-0.089423	0.142289	0.529701	0.145931	13	0.969692
MTHFD1L	cg21691367	6	rs529087	0.0628738	0.100049	0.529723	0.806356	15	0.969692
DUT	cg10973762	15	rs11629707	0.126868	0.202084	0.530135	0.836975	20	0.969692
CHDH	cg21574565	3	rs9836592	0.0397302	0.0632912	0.530176	0.80249	20	0.969692
HOGA1	cg26194641	10	rs12261752	-0.0207013	0.0329896	0.530325	0.305334	20	0.969692
MRPL15	cg07335376	8	rs2271567	-0.0417826	0.0666234	0.530564	0.971324	20	0.969692
ETFB	cg10219093	19	rs3786625	-0.0677272	0.108005	0.53061	0.402499	20	0.969692
MRPL15	cg05595134	8	rs2271567	-0.051084	0.0814855	0.530719	0.937144	20	0.969692
NOA1	cg08905166	4	rs1277287	0.0840973	0.134732	0.532507	0.670254	20	0.969735
SLC25A24	cg23045610	1	rs114886157	0.0415025	0.0665218	0.532697	0.753304	20	0.969735
NME6	cg08146865	3	rs13060020	0.013929	0.0223478	0.533099	0.459059	20	0.969735
NME6	cg11946769	3	rs13060020	-0.0298878	0.0479656	0.533213	0.40913	20	0.969735
NME6	cg04625862	3	rs13060020	-0.035555	0.0570697	0.533278	0.343577	20	0.969735
BAX	cg26673286	19	rs1009316	-0.0780212	0.125267	0.53339	0.316574	16	0.969735
ABCD3	cg24215727	1	rs7535547	-0.0864579	0.139006	0.53396	0.332378	20	0.969735
SLC25A48	cg00089314	5	rs4976478	0.0848629	0.136725	0.534808	0.23454	20	0.969735
ETFBKMT	cg11649679	12	rs7298857	0.0640301	0.103408	0.535787	0.856635	20	0.969735
MTG1	cg13267821	10	rs137964077	-0.0867919	0.140466	0.536652	0.887885	9	0.969735
MRPL24	cg00346446	1	rs12039810	0.060956	0.0989188	0.537748	0.707106	20	0.969735
SCP2	cg03528519	1	rs11581638	-0.109921	0.178393	0.537782	0.468873	19	0.969735
OAT	cg18702012	10	rs74366711	-0.0336264	0.0546168	0.538107	0.206046	20	0.969735
CHPT1	cg12924262	12	rs2695285	0.0207884	0.0337777	0.53826	0.151173	20	0.969735
SPIRE1	cg13924974	18	rs4510091	0.0529629	0.0860574	0.538266	0.758132	20	0.969735
SLC25A39	cg25269247	17	rs8079946	-0.0657332	0.106811	0.53828	0.473366	20	0.969735
MGME1	cg04353193	20	rs6105857	0.0688763	0.112054	0.538773	0.41854	20	0.969735
PARL	cg19266387	3	rs7641295	-0.0534576	0.0870353	0.539079	0.94512	20	0.969735
PRSS35	cg22369776	6	rs3812141	0.036892	0.0600997	0.539316	0.628253	20	0.969735
OAT	cg23442326	10	rs11244815	-0.0360865	0.0588119	0.539485	0.18544	20	0.969735
NIPSNAP2	cg16928878	7	rs7804578	0.0793541	0.129348	0.53955	0.38568	20	0.969735
COX19	cg16245431	7	rs57492282	-0.0633335	0.103275	0.539709	0.310069	20	0.969735
PGS1	cg16320809	17	rs2271613	0.0253626	0.0413806	0.539937	0.190337	20	0.969735
NUDT19	cg02283691	19	rs80137870	0.0625734	0.102362	0.541003	0.471224	20	0.969735
MRPL34	cg27291235	19	rs7359871	-0.0883943	0.144797	0.541551	0.852253	20	0.969735
BCL2L11	cg27608154	2	rs3789066	0.0223299	0.0365851	0.541627	0.344586	13	0.969735
MSRA	cg22917652	8	rs60755617	-0.0512503	0.0839726	0.541648	0.455786	20	0.969735
ATAD3B	cg10228629	1	rs141347831	0.0455992	0.0747973	0.542103	0.50145	20	0.969735
ATAD3B	cg06377929	1	rs141347831	0.0560081	0.0919141	0.542291	0.553607	20	0.969735
PDSS2	cg25675477	6	rs117590450	0.062347	0.102395	0.5426	0.178329	10	0.969735
DMPK	cg04779161	19	rs2014576	-0.0481017	0.0790026	0.542615	0.0931515	20	0.969735
VDAC3	cg26844171	8	rs73622201	0.0544331	0.0895384	0.543234	0.704825	20	0.969735
OAT	cg07274998	10	rs8182	-0.118923	0.195655	0.543308	0.271958	19	0.969735
MACROD1	cg12424921	11	rs1188017	0.0504348	0.0829876	0.54336	0.906173	17	0.969735
MACROD1	cg05555928	11	rs663889	-0.0234277	0.0385566	0.543441	0.336836	20	0.969735
MRPL15	cg16889368	8	rs12679103	-0.0307377	0.0506082	0.543608	0.984997	20	0.969735
MACROD1	cg18545771	11	rs1188017	0.0715945	0.117923	0.543767	0.257095	12	0.969735
[truncated: 1,585 more rows]

## Sheet: Table S5
Table S5. SMR analysis for association between mitochondrial gene expression and urolithiasis (corresponding to Figure 3)
Disease	MitoCarta_Symbol	probeID	ProbeChr	topSNP	b_SMR	se_SMR	p_SMR	p_HEIDI	nsnp_HEIDI	FDR_p_SMR	PP.H4.abf
Nephrolithiasis	DAP3	ENSG00000132676	1	rs6662953	-0.208395	0.0424241	9.00637e-07	0.953941	20	0.000352312	0.967204
	COX15	ENSG00000014919	10	rs12779255	-0.19622	0.0487421	5.68099e-05	0.449444	20	0.00639821	0.928548
	FAM162A	ENSG00000114023	3	rs6438724	0.288151	0.0745831	0.000111779	0.161077	20	0.00839277	1.15586e-10
	FASTK	ENSG00000164896	7	rs34308016	-0.390228	0.104656	0.000192476	0.620248	20	0.0123872	0.000228759
	MTO1	ENSG00000135297	6	rs2017272	-0.0741611	0.0200387	0.000214834	0.0637357	20	0.0129044	0.247601
	CYP27A1	ENSG00000135929	2	rs7603709	-0.0323048	0.00881233	0.000246509	0.124013	20	0.0138815	0.572625
	TSFM	ENSG00000123297	12	rs1599932	0.103881	0.0291486	0.000365443	0.245725	20	0.0182925	0.276438
	MTX1	ENSG00000173171	1	rs2974937	0.0983037	0.0277696	0.000400168	0.551675	20	0.0189764	0.0643761
	DLAT	ENSG00000150768	11	rs10891299	-0.738734	0.211869	0.000488925	0.3082	20	0.0206594	0.714167
	PAM16	ENSG00000217930	16	rs2289303	-0.0689445	0.0198081	0.000500252	0.247141	20	0.0206594	0.197867
	PLSCR3	ENSG00000187838	17	rs4613118	-0.0787011	0.0228473	0.000571792	0.967901	20	0.0221971	0.345829
	GPX1	ENSG00000233276	3	rs11130203	0.274265	0.0798304	0.000591267	0.325321	20	0.0221971	0.0445738
	SLC25A28	ENSG00000155287	10	rs2052318	-0.213053	0.0629795	0.000717244	0.84874	20	0.0258495	0.530531
	GLRX5	ENSG00000182512	14	rs3825546	0.0926195	0.0277752	0.000854196	0.751732	20	0.0296012	0.376522
	TUFM	ENSG00000178952	16	rs7187776	0.0302546	0.00915191	0.000946992	0.10997	20	0.0316015	0.277331
	NTHL1	ENSG00000065057	16	rs2516726	0.280808	0.0883613	0.00148321	0.705574	20	0.0460817	0.0555414
	COQ5	ENSG00000110871	12	rs509445	0.0326005	0.010316	0.00157663	0.942412	20	0.0473515	0.0891272
	FXN	ENSG00000165060	9	rs58256061	0.594948	0.189951	0.00173556	0.0777107	20	0.0504431
Ureterolithiasis	PPA2	ENSG00000138777	4	rs6857688	-0.466987	0.107151	1.31139e-05	0.162837	20	0.0118812	0.981998
Bladder calculus	DAP3	ENSG00000132676	1	rs6662953	-0.198123	0.0391772	4.25695e-07	0.876277	20	0.000127566	0.973758
	MRPL34	ENSG00000130312	19	rs8100232	0.0592033	0.0138165	1.82766e-05	0.0580656	20	0.00234724	0.340789
	FASTK	ENSG00000164896	7	rs34308016	-0.399111	0.098966	5.51149e-05	0.346489	20	0.00495483	0.00117517
	FAM162A	ENSG00000114023	3	rs6438724	0.269824	0.0694274	0.000101734	0.222726	20	0.00584249	3.70373e-12
	TSFM	ENSG00000123297	12	rs1599932	0.107292	0.0276446	0.000103982	0.296503	20	0.00584249	0.719781
	PAM16	ENSG00000217930	16	rs2289303	-0.0678305	0.017938	0.000155958	0.09276	20	0.00778924	0.627822
	MTX1	ENSG00000173171	1	rs2974937	0.0968894	0.0258936	0.000182682	0.530676	20	0.00864376	0.0791698
	MTO1	ENSG00000135297	6	rs2017272	-0.0675178	0.0184016	0.000243374	0.187722	20	0.0105946	0.560226
	GPX1	ENSG00000233276	3	rs11130203	0.274265	0.0748365	0.000247482	0.537042	20	0.0105946	0.346106
	TUFM	ENSG00000178952	16	rs7187776	0.0308604	0.00852127	0.000292825	0.234261	20	0.0119659	0.452184
	COX15	ENSG00000014919	10	rs12779255	-0.159006	0.0447247	0.000377667	0.958291	20	0.0141468	0.658559
	FXN	ENSG00000165060	9	rs58256061	0.645004	0.184885	0.000485428	0.0643167	20	0.0167846	0.624783
	UQCRC1	ENSG00000010256	3	rs9166	-0.132309	0.0380761	0.000511133	0.686092	20	0.0170188	0.6495
	GLRX5	ENSG00000182512	14	rs3825546	0.0910763	0.0263218	0.000539965	0.720022	20	0.0173367	0.471367
	DLAT	ENSG00000150768	11	rs10891299	-0.653159	0.191479	0.000646975	0.223183	20	0.0200562	0.742816
	CYP27A1	ENSG00000135929	2	rs7603709	-0.0277441	0.00820688	0.000723306	0.350359	20	0.0216751	0.0592079
	BCKDHA	ENSG00000248098	19	rs7258973	0.0935195	0.0294096	0.00147326	0.481915	20	0.0427245	0.0585568
	TRAP1	ENSG00000126602	16	rs4786429	0.0453279	0.014366	0.00160379	0.0618243	20	0.0450564	0.139682

## Sheet: Table S6
Table S6. SMR analysis for association between mitochondrial gene expression and urolithiasis in the FinnGen research R12 database
MitoCarta_Symbol	probeID	ProbeChr	topSNP	b_SMR	se_SMR	p_SMR	p_HEIDI	nsnp_HEIDI	FDR_p_SMR
SIRT4	ENSG00000089163	12	rs5634	0.229446	0.0523131	1.154452e-5	0.012161	20	0.00262926
GPX1	ENSG00000233276	3	rs11130203	0.521128	0.123151	2.320295e-5	0.00636646	20	0.00422758
KYAT3	ENSG00000137944	1	rs3738055	-0.103165	0.0300041	5.852619e-4	0.502238	20	0.0556448
MCL1	ENSG00000143384	1	rs4970966	0.248534	0.0725271	6.1081e-4	0.450349	20	0.0556448
PRDX6	ENSG00000117592	1	rs12744267	0.138346	0.0553097	0.0123738	0.00215353	20	0.281916
CPOX	ENSG00000080819	3	rs10222524	-0.203776	0.0813059	0.0122006	0.747176	20	0.281916
DLAT	ENSG00000150768	11	rs10891299	-0.785395	0.314011	0.0123783	0.309803	20	0.281916
ECI2	ENSG00000198721	6	rs661404	0.0738179	0.0556571	0.184742	0.27973	20	0.673198
ALDH1B1	ENSG00000137124	9	rs77054814	-0.148319	0.111784	0.184561	0.464865	6	0.673198
PTRH2	ENSG00000141378	17	rs35411539	-0.149237	0.120909	0.217096	0.370964	20	0.706337
HIBCH	ENSG00000198130	2	rs291460	7.44351e-5	0.0313718	0.998107	0.886041	20	0.998107
NDUFA13	ENSG00000186010	19	rs11085264	3.28117e-4	0.104263	0.997489	0.697942	20	0.998107
MUL1	ENSG00000090432	1	rs6700034	0.139451	0.0301421	3.719766e-6	0.0903875	20	0.001661180562666667
NT5DC2	ENSG00000168268	3	rs4687626	-0.155545	0.0342167	5.470408e-6	0.013741	20	0.001661180562666667
MARS2	ENSG00000247626	2	rs2341510	-0.240984	0.0649284	2.060059e-4	0.0866347	20	0.026810196414285715
ALAS1	ENSG00000023330	3	rs411457	0.524999	0.141439	2.057587e-4	2.341996e-4	20	0.026810196414285715
HSPE1	ENSG00000115541	2	rs2565163	0.369161	0.103157	3.453811e-4	0.00595395	20	0.0393302727625
MRPL33	ENSG00000243147	2	rs34181670	0.361517	0.108875	8.98631e-4	0.0476991	20	0.07442298554545454
NDUFAF1	ENSG00000137806	15	rs117629515	-0.177544	0.0542077	0.0010557	0.00595718	20	0.08014537683333334
RAB24	ENSG00000169228	5	rs4976642	0.279118	0.0908245	0.00211803	8.044259e-4	20	0.14842502538461538
MRPS23	ENSG00000181610	17	rs9911992	-0.824423	0.273954	0.00261809	0.748938	14	0.1703627262857143
C12orf65	ENSG00000130921	12	rs6488869	-0.54743	0.190039	0.0039689	0.302024	20	0.22760378450000002
TOMM22	ENSG00000100216	22	rs5757194	0.345918	0.120179	0.00399743	0.0446254	20	0.22760378450000002
TOMM5	ENSG00000175768	9	rs73441369	-0.127761	0.045206	0.00471038	0.969203	20	0.23910394483333336
CYP24A1	ENSG00000019186	20	rs912505	-0.291551	0.103195	0.00472434	1.052732e-5	20	0.23910394483333336
GATC	ENSG00000257218	12	rs566124	0.122411	0.0438565	0.00525154	0.117817	20	0.2517977628947368
AKR7A2	ENSG00000053371	1	rs2227295	-0.140846	0.054059	0.00917628	0.0824581	20	0.2549239242647059
TARS2	ENSG00000143374	1	rs7512552	-0.404008	0.151205	0.00754173	0.145861	20	0.2549239242647059
MTX1	ENSG00000173171	1	rs370545	0.117187	0.0434254	0.00696363	0.186913	20	0.2549239242647059
DARS2	ENSG00000117593	1	rs7530546	-0.244051	0.0888675	0.00602831	0.0162647	20	0.2549239242647059
MAIP1	ENSG00000162972	2	rs3114090	-0.510545	0.192054	0.00785273	0.33457	20	0.2549239242647059
AMT	ENSG00000145020	3	rs3448	-0.0807358	0.0311043	0.00944136	0.0655121	20	0.2549239242647059
VARS2	ENSG00000137411	6	rs2523594	0.143307	0.0535012	0.00739368	0.0669471	20	0.2549239242647059
SUGCT	ENSG00000175600	7	rs75334720	0.338692	0.128134	0.00821135	0.794646	15	0.2549239242647059
COA1	ENSG00000106603	7	rs34064273	-0.11306	0.0417256	0.00673622	0.0715164	20	0.2549239242647059
ABCB8	ENSG00000197150	7	rs11975690	0.338102	0.129946	0.00927194	0.538064	20	0.2549239242647059
FXN	ENSG00000165060	9	rs58256061	0.865299	0.318563	0.0066024	0.113125	20	0.2549239242647059
CLPB	ENSG00000162129	11	rs78509017	0.43753	0.1625	0.00709196	0.0321736	20	0.2549239242647059
NLRX1	ENSG00000160703	11	rs4148170	0.609859	0.235194	0.00951417	0.00302546	20	0.2549239242647059
EARS2	ENSG00000103356	16	rs394908	-0.220091	0.0846327	0.00930751	0.137801	20	0.2549239242647059
ACLY	ENSG00000131473	17	rs34200091	0.206005	0.078425	0.00861997	0.00662897	20	0.2549239242647059
IDH3A	ENSG00000166411	15	rs11855127	0.394803	0.154303	0.0105089	0.361163	20	0.26593228750000003
NTHL1	ENSG00000065057	16	rs2516726	0.362073	0.141179	0.0103281	0.2647	20	0.26593228750000003
NUDT19	ENSG00000213965	19	rs12327732	0.431747	0.169638	0.0109245	0.102631	20	0.2689781667567568
GARS1	ENSG00000106105	7	rs2074779	0.389478	0.156286	0.0126995	0.281371	20	0.2821758063414634
GTPBP3	ENSG00000130299	19	rs11666309	0.205139	0.0830427	0.0135006	0.0585602	20	0.29283335833333335
DCAKD	ENSG00000172992	17	rs55897749	0.0631903	0.0259115	0.0147403	0.408669	20	0.31228783395348836
PDF	ENSG00000258429	16	rs3759979	0.183168	0.0766027	0.0167962	0.00728934	20	0.3477572722727273
CRAT	ENSG00000095321	9	rs3118625	0.0594531	0.0250103	0.0174473	0.161581	20	0.3532102882222222
GFER	ENSG00000127554	16	rs6366	0.550795	0.236263	0.019738350000000002	0.36271	15	0.3909051489130435
CAT	ENSG00000121691	11	rs11032695	-0.0439307	0.0189176	0.0202213	0.0289212	20	0.3919496091489362
PINK1	ENSG00000158828	1	rs7520498	-0.139397	0.0614364	0.0232709	0.263487	20	0.41049797509433966
STOML2	ENSG00000165283	9	rs586017	0.410463	0.181699	0.0238819	0.343877	20	0.41049797509433966
MSRB2	ENSG00000148450	10	rs79562159	0.0537815	0.0236619	0.0230313	0.723837	20	0.41049797509433966
PIF1	ENSG00000140451	15	rs111546654	0.248715	0.109141	0.0226768	0.128497	20	0.41049797509433966
COX6B1	ENSG00000126267	19	rs4806187	-0.0824187	0.0359837	0.0219956	0.809923	20	0.41049797509433966
BCAT2	ENSG00000105552	19	rs493841	-0.121768	0.0538157	0.0236552	0.883164	20	0.41049797509433966
VWA8	ENSG00000102763	13	rs12866839	-0.192536	0.0856598	0.0245964	0.404158	20	0.41495037777777777
ATP5IF1	ENSG00000130770	1	rs479572	0.112109	0.050326	0.0259041	0.346049	20	0.4214048489285714
TMEM70	ENSG00000175606	8	rs1053079	-0.202664	0.0908632	0.0257188	0.229835	20	0.4214048489285714
NDUFAF3	ENSG00000178057	3	rs12715430	-0.237215	0.107211	0.0269252	0.0122788	20	0.4258219760344828
PRDX2	ENSG00000167815	19	rs897804	0.123762	0.0560031	0.0271105	0.344366	20	0.4258219760344828
RPUSD3	ENSG00000156990	3	rs71314367	0.122331	0.0558013	0.0283612	0.0584134	20	0.43061800883333334
ACADS	ENSG00000122971	12	rs56178989	-0.587061	0.267202	0.0280157	0.00238045	20	0.43061800883333334
PAM16	ENSG00000217930	16	rs2289303	-0.0630537	0.0290045	0.0297103	0.183466	20	0.4320591023809524
SLC25A39	ENSG00000013306	17	rs12601548	0.240249	0.110628	0.029879	0.694238	20	0.4320591023809524
MRPL10	ENSG00000159111	17	rs17774171	0.120564	0.0553764	0.0294677	0.178551	20	0.4320591023809524
SELENOO	ENSG00000073169	22	rs2272848	-0.133667	0.0619823	0.031042	0.0873551	20	0.44186304171874996
CYB5R3	ENSG00000100243	22	rs60631826	0.0810459	0.0377997	0.0320259	0.0874396	20	0.4488558667692308
PARS2	ENSG00000162396	1	rs1180943	0.0931178	0.0451501	0.0391691	0.240703	20	0.4559620547560976
MRPL55	ENSG00000162910	1	rs849749	-0.170497	0.0823224	0.0383504	0.465892	20	0.4559620547560976
CHCHD5	ENSG00000125611	2	rs6542066	0.244409	0.119216	0.0403504	0.0718131	20	0.4559620547560976
TAMM41	ENSG00000144559	3	rs6442289	0.0428137	0.0205211	0.0369489	0.284583	20	0.4559620547560976
FAM162A	ENSG00000114023	3	rs6438724	0.251708	0.121603	0.0384598	0.0494118	20	0.4559620547560976
TMEM14C	ENSG00000111843	6	rs1045911	0.0787683	0.0382033	0.0392248	0.496344	20	0.4559620547560976
ARMC10	ENSG00000170632	7	rs4729853	-0.386549	0.188886	0.0407108	0.54924	20	0.4559620547560976
EPHX2	ENSG00000120915	8	rs1126452	0.0552407	0.0270067	0.0408114	0.497191	20	0.4559620547560976
TFAM	ENSG00000108064	10	rs4390300	-0.046081	0.0225543	0.0410416	0.00932035	20	0.4559620547560976
UCP2	ENSG00000175567	11	rs643064	-0.0621792	0.0291896	0.0331563	0.93551550000000006	20	0.4559620547560976
NDUFB10	ENSG00000140990	16	rs758335	0.174378	0.0821849	0.0338562	0.492956	20	0.4559620547560976
UQCRC2	ENSG00000140740	16	rs4783432	-0.274729	0.133568	0.0397011	0.180841	20	0.4559620547560976
BCKDK	ENSG00000103507	16	rs4889619	0.107016	0.0514961	0.037696060000000003	0.414291	20	0.4559620547560976
LDHD	ENSG00000166816	16	rs12918419	0.301171	0.145277	0.0381651	0.143844	20	0.4559620547560976
RHOT1	ENSG00000126858	17	rs7208838	0.0940119	0.0454809	0.0387284	0.196985	20	0.4559620547560976
FAM210A	ENSG00000177150	18	rs77564907	0.243284	0.114998	0.0343834	0.595313	20	0.4559620547560976
ZADH2	ENSG00000180011	18	rs4891245	0.0443623	0.0214722	0.0388252	0.342218	20	0.4559620547560976
MPV17L2	ENSG00000254858	19	rs2271881	-0.195962	0.0966602	0.0426288	0.422799	20	0.46788981951807224
NDUFS5	ENSG00000168653	1	rs34848020	-0.0488768	0.0244742	0.0458176	0.13627	20	0.4689870991011237
NSUN4	ENSG00000117481	1	rs41293273	-0.0419951	0.0208699	0.0441951	0.746514	20	0.4689870991011237
AK4	ENSG00000162433	1	rs12074520	0.188259	0.0940715	0.0453668	0.340528	20	0.4689870991011237
BPHL	ENSG00000137274	6	rs9405613	-0.206301	0.103048	0.0452847	0.515759	20	0.4689870991011237
DECR1	ENSG00000104325	8	rs17623400	-0.0528638	0.0263427	0.044774	0.0482877	12	0.4689870991011237
ACSF3	ENSG00000176715	16	rs12447947	-0.174265	0.0864951	0.0439322	0.0137705	20	0.4689870991011237
FASTK	ENSG00000164896	7	rs34308016	-0.346406	0.174417	0.047025	0.130225	20	0.4759980061111111
MRPS30	ENSG00000112996	5	rs6875287	0.376574	0.190769	0.0483839	0.698134	20	0.4843706912087912
MRPS22	ENSG00000175110	3	rs9859864	-0.557413	0.283901	0.049599	0.282204	19	0.4850655188659794
SLC25A27	ENSG00000153291	6	rs9296504	0.200502	0.10303	0.051648	0.535347	20	0.4850655188659794
SFXN2	ENSG00000156398	10	rs2902548	-0.090054	0.0458061	0.0493003	0.956126	20	0.4850655188659794
DDX28	ENSG00000182810	16	rs7204192	0.364202	0.186703	0.0510923	0.108933	20	0.4850655188659794
ALDH3A2	ENSG00000072210	17	rs11204407	0.151279	0.0776967	0.0515299	0.129032	20	0.4850655188659794
NAGS	ENSG00000161653	17	rs16940439	0.390099	0.199435	0.0504625	0.0505521	20	0.4850655188659794
TIMM17A	ENSG00000134375	1	rs7513	-0.371071	0.191596	0.0527772	0.63188	20	0.4869698572999999
NDUFS4	ENSG00000164258	5	rs4147744	-0.154697	0.0801028	0.0534544	0.00795039	20	0.4869698572999999
IDE	ENSG00000119912	10	rs117526461	-0.511597	0.264838	0.0533916	0.259179	12	0.4869698572999999
IBA57	ENSG00000181873	1	rs10916277	0.164428	0.085677	0.054964	0.680407	20	0.48808408194174757
NIPSNAP3B	ENSG00000165028	9	rs62565987	0.133856	0.0698104	0.055184	0.495745	20	0.48808408194174757
DHTKD1	ENSG00000181192	10	rs7894615	-0.110255	0.0573976	0.0547443	0.74883	20	0.48808408194174757
PDHB	ENSG00000168291	3	rs6787467	-0.0856387	0.0448543	0.0562281	0.176789	20	0.48999106733333325
LAP3	ENSG00000002549	4	rs3775926	-0.0333359	0.0174776	0.0564754	0.876031	20	0.48999106733333325
PNKD	ENSG00000127838	2	rs1473901	-0.0495428	0.0262224	0.0588472	0.363053	20	0.5019528265420561
GRPEL2	ENSG00000164284	5	rs3797315	-0.223226	0.118202	0.058956	0.333194	20	0.5019528265420561
HIBADH	ENSG00000106049	7	rs62454870	-0.0743613	0.0398341	0.0619333	2.51611e-5	20	0.522418601574074
PCBD2	ENSG00000132570	5	rs12658868	-0.359232	0.193143	0.0628958	0.0440958	20	0.5256707361467889
SLC25A45	ENSG00000162241	11	rs61154080	-0.202941	0.109602	0.0640803	0.859715	20	0.5307017249090908
NUDT5	ENSG00000165609	10	rs11257655	0.0636896	0.0346155	0.0657812	0.00174034	20	0.5398798566666666
ANTKMT	ENSG00000103254	16	rs12448432	-0.0848683	0.0463443	0.067062	0.499527	20	0.5406503638053097
BIK	ENSG00000100290	22	rs4988374	-0.194971	0.106239	0.0664754	0.28784	20	0.5406503638053097
MAVS	ENSG00000088888	20	rs16988997	-0.102728	0.0563763	0.0684283	0.553516	20	0.546826151754386
C5orf63	ENSG00000164241	5	rs10051184	0.271863	0.150471	0.0708022	0.43552	20	0.560709131965812
ATP5F1C	ENSG00000165629	10	rs115574756	0.126121	0.0699993	0.0715851	0.200702	20	0.560709131965812
SLC8B1	ENSG00000089060	12	rs7962389	0.0850972	0.0473014	0.072012	0.737134	20	0.560709131965812
MRM2	ENSG00000122687	7	rs4719462	-0.12232	0.0687548	0.0752266	0.561477	20	0.5710948920833334
VDAC2	ENSG00000165637	10	rs11543	0.234049	0.131338	0.074745	0.689809	20	0.5710948920833334
MTERF2	ENSG00000120832	12	rs78419249	0.204549	0.114842	0.074892	0.272691	20	0.5710948920833334
NFU1	ENSG00000169599	2	rs4346430	0.0857714	0.0484001	0.0763723	0.391228	20	0.5746538716393443
NUDT2	ENSG00000164978	9	rs7039222	0.0306165	0.0173109	0.0769569	0.139904	20	0.5746538716393443
ACADSB	ENSG00000196177	10	rs3824685	0.323424	0.183995	0.0787834	0.831748	16	0.5835097945528456
SAMM50	ENSG00000100347	22	rs62228002	-0.0351168	0.0200434	0.0797676	0.624673	20	0.5860346186290323
OCIAD1	ENSG00000109180	4	rs2572345	0.103972	0.0598561	0.0823817	0.588187	20	0.5956328397619047
TMEM205	ENSG00000105518	19	rs651774	-0.0770569	0.0443316	0.0821766	0.911695	20	0.5956328397619047
AURKAIP1	ENSG00000175756	1	rs192238153	-0.50401	0.296782	0.0894607	0.0146295	13	0.5963610284848485
SLC25A44	ENSG00000160785	1	rs74634803	0.331651	0.192949	0.0856411	0.177695	17	0.5963610284848485
PYCR2	ENSG00000143811	1	rs77157663	-0.0712931	0.0432191	0.09903	0.0486185	20	0.5963610284848485
COX7A2L	ENSG00000115944	2	rs1981664	0.0588221	0.0360075	0.102342	0.0329437	20	0.5963610284848485
BOK	ENSG00000176720	2	rs6754085	0.0782511	0.0484103	0.106005	0.259867	20	0.5963610284848485
OXSM	ENSG00000151093	3	rs6550985	-0.223176	0.133031	0.0934198	0.624043	20	0.5963610284848485
NME6	ENSG00000172113	3	rs11718350	0.0994894	0.0617929	0.107388	2.874375e-4	20	0.5963610284848485
UQCRC1	ENSG00000010256	3	rs9166	0.096201	0.0572181	0.092704	0.140612	20	0.5963610284848485
SLC25A26	ENSG00000144741	3	rs1678095	0.151914	0.0918806	0.0982516	0.0408755	20	0.5963610284848485
HSD17B4	ENSG00000133835	5	rs13154090	-0.125961	0.0733718	0.0860258	0.967613	20	0.5963610284848485
MRPL32	ENSG00000106591	7	rs644106	0.147053	0.0903529	0.103622	0.855225	20	0.5963610284848485
PMPCB	ENSG00000105819	7	rs2301861	-0.109892	0.0637871	0.0849247	0.265835	14	0.5963610284848485
CHCHD3	ENSG00000106554	7	rs10266231	0.218584	0.130661	0.094345	0.647034	20	0.5963610284848485
SLC25A37	ENSG00000147454	8	rs2928682	0.0476983	0.0289376	0.0992879	0.0150799	20	0.5963610284848485
CYC1	ENSG00000179091	8	rs12549149	-0.301696	0.187717	0.108013	0.499918	20	0.5963610284848485
C8orf82	ENSG00000213563	8	rs2721142	-0.221598	0.137378	0.106734	0.175254	20	0.5963610284848485
NDUFB8	ENSG00000166136	10	rs11190588	-0.318833	0.191585	0.0960759	0.980663	20	0.5963610284848485
OAT	ENSG00000065154	10	rs9422943	0.0788626	0.0482726	0.102323	0.0978117	20	0.5963610284848485
MTG1	ENSG00000148824	10	rs2297033	-0.0653616	0.0405956	0.107383	0.817426	20	0.5963610284848485
DNAJC4	ENSG00000110011	11	rs595880	-0.389989	0.233522	0.094914	0.483386	20	0.5963610284848485
CPT1A	ENSG00000110090	11	rs3018712	-0.112944	0.069671	0.104996	0.662725	20	0.5963610284848485
UCP3	ENSG00000175564	11	rs3781907	0.139668	0.0824483	0.0902633	0.897487	20	0.5963610284848485
TMEM126B	ENSG00000171204	11	rs554536	0.366335	0.215431	0.0890412	0.0302805	20	0.5963610284848485
ATP5MG	ENSG00000167283	11	rs3194726	-0.15528	0.095859	0.105259	0.163332	20	0.5963610284848485
ABCD2	ENSG00000173208	12	rs7133376	-0.148889	0.0880387	0.090803	0.743955	20	0.5963610284848485
MRPS31	ENSG00000102738	13	rs9577111	0.175977	0.108071	0.103452	0.988946	20	0.5963610284848485
ETFA	ENSG00000140374	15	rs56372945	-0.0416871	0.0259289	0.107891	0.0299148	20	0.5963610284848485
NGRN	ENSG00000182768	15	rs28455720	-0.358365	0.210835	0.0891797	0.259708	20	0.5963610284848485
HAGH	ENSG00000063854	16	rs171162	0.0814309	0.0488023	0.0951994	0.663977	20	0.5963610284848485
DUS2	ENSG00000167264	16	rs6499157	0.0356286	0.0205771	0.0833679	0.115565	20	0.5963610284848485
SPG7	ENSG00000197912	16	rs4785686	0.109724	0.066709	0.100009	1.721887e-4	20	0.5963610284848485
ATPAF2	ENSG00000171953	17	rs33997182	0.0501364	0.0310599	0.106487	0.128599	20	0.5963610284848485
METTL4	ENSG00000101574	18	rs949475	0.108846	0.0637236	0.0876196	0.707784	20	0.5963610284848485
MRPL4	ENSG00000105364	19	rs1059840	-0.131308	0.0772746	0.089273	0.0194324	20	0.5963610284848485
IDH3B	ENSG00000101365	20	rs2235954	0.160496	0.0993135	0.106082	0.0773245	20	0.5963610284848485
SOD1	ENSG00000142168	21	rs16988435	-0.184034	0.110661	0.0963044	0.926532	16	0.5963610284848485
SNAP29	ENSG00000099940	22	rs2072513	-0.0384936	0.0231358	0.0961499	0.995865	20	0.5963610284848485
PICK1	ENSG00000100151	22	rs3026685	0.0378206	0.0229185	0.0988981	0.0694742	20	0.5963610284848485
NDUFA6	ENSG00000184983	22	rs1989202	-0.0659185	0.0391978	0.0926286	0.572611	20	0.5963610284848485
LYRM7	ENSG00000186687	5	rs6595994	-0.163588	0.102377	0.110067	0.563511	20	0.6040434891566265
HIGD1A	ENSG00000181061	3	rs73087348	-0.205745	0.129463	0.112012	0.931499	20	0.6102658857142856
MTIF3	ENSG00000122033	13	rs2146819	-0.0929914	0.0586003	0.112541	0.324955	20	0.6102658857142856
GRHPR	ENSG00000137106	9	rs7856656	-0.0241899	0.0153129	0.114174	0.625897	20	0.6118399252941177
MRPL34	ENSG00000130312	19	rs8100232	0.0407644	0.0257966	0.114055	7.255681e-4	20	0.6118399252941177
NAXD	ENSG00000213995	13	rs330546	-0.0374825	0.0238076	0.115398	0.362879	20	0.6147790269005848
POLG2	ENSG00000256525	17	rs1991401	-0.108978	0.0694566	0.116646	0.285724	12	0.6178168953488372
COX20	ENSG00000203667	1	rs1053700	0.0834634	0.0535024	0.118761	0.421097	20	0.6217894373563219
THNSL1	ENSG00000185875	10	rs10764517	0.151667	0.0971554	0.118506	0.448192	20	0.6217894373563219
UQCRQ	ENSG00000164405	5	rs12514058	-0.300726	0.194898	0.122833	0.0604866	20	0.6278939154696133
HARS2	ENSG00000112855	5	rs2530235	-0.174355	0.113339	0.123964	0.328331	20	0.6278939154696133
SND1	ENSG00000197157	7	rs12706818	0.120583	0.0778089	0.121205	0.774212	20	0.6278939154696133
POLG	ENSG00000140521	15	rs1013445	-0.170379	0.110287	0.122376	0.116794	20	0.6278939154696133
GOT2	ENSG00000125166	16	rs863944	-0.0818353	0.053302	0.124707	0.864612	20	0.6278939154696133
PDPR	ENSG00000090857	16	rs34729113	-0.245879	0.160168	0.124752	0.669697	20	0.6278939154696133
CPT1C	ENSG00000169169	19	rs721885	-0.18382	0.118718	0.121532	0.7668	20	0.6278939154696133
THEM5	ENSG00000196407	1	rs11204901	0.226163	0.152211	0.137319	0.430346	20	0.6365427095477388
ANGEL2	ENSG00000174606	1	rs1045868	0.0554797	0.0372221	0.136092	0.822584	20	0.6365427095477388
PNPT1	ENSG00000138035	2	rs782642	0.123225	0.0831828	0.138507	0.150954	20	0.6365427095477388
DGUOK	ENSG00000114956	2	rs4777	0.0983261	0.0649811	0.130242	0.319587	20	0.6365427095477388
METTL8	ENSG00000123600	2	rs11691073	0.0766671	0.0517779	0.138689	0.357941	20	0.6365427095477388
SLC25A36	ENSG00000114120	3	rs77567297	-0.176245	0.118032	0.135386	0.853662	20	0.6365427095477388
OCIAD2	ENSG00000145247	4	rs7673965	0.161262	0.109009	0.139047	0.398291	20	0.6365427095477388
SDHA	ENSG00000073578	5	rs35947614	0.137734	0.0925239	0.136584	0.32056	20	0.6365427095477388
ACOT13	ENSG00000112304	6	rs3813686	0.10309	0.0686353	0.133097	0.863925	20	0.6365427095477388
BCKDHB	ENSG00000083123	6	rs3805859	-0.144533	0.0951823	0.128893	0.0697538	20	0.6365427095477388
PDSS2	ENSG00000164494	6	rs6568470	0.089318	0.0594279	0.132848	0.876987	20	0.6365427095477388
SDHAF3	ENSG00000196636	7	rs17168179	-0.0918828	0.0620268	0.138516	0.437959	3	0.6365427095477388
PDSS1	ENSG00000148459	10	rs1748343	-0.0618969	0.0412815	0.133774	0.00565479	20	0.6365427095477388
DNM1L	ENSG00000087470	12	rs3600	0.113329	0.0759058	0.135431	0.115527	20	0.6365427095477388
CRY1	ENSG00000008405	12	rs10861704	-0.152564	0.102333	0.135998	0.335669	20	0.6365427095477388
BCKDHA	ENSG00000248098	19	rs7258973	0.0763579	0.0503133	0.129103	0.070250580000000007	20	0.6365427095477388
MRPL40	ENSG00000185608	22	rs12165902	-0.179525	0.118181	0.128744	0.167375	20	0.6365427095477388
MIEF1	ENSG00000100335	22	rs75911208	0.204613	0.136065	0.132637	0.131136	20	0.6365427095477388
TOMM20	ENSG00000173726	1	rs4300293	0.150334	0.10202	0.140597	0.241894	20	0.6372313562189054
PGS1	ENSG00000087157	17	rs12150161	-0.143155	0.0969931	0.139963	0.0202122	20	0.6372313562189054
EXD2	ENSG00000081177	14	rs61981619	-0.165678	0.112677	0.14146	0.0114252	20	0.6379701430693069
MRPL24	ENSG00000143314	1	rs6427327	-0.132435	0.0914292	0.147478	0.229702	20	0.6509932601895735
TOMM40L	ENSG00000158882	1	rs5082	0.0646718	0.0450115	0.150779	0.137469	20	0.6509932601895735
HTRA2	ENSG00000115317	2	rs72470544	0.196635	0.135752	0.14748	0.501532	20	0.6509932601895735
OGDH	ENSG00000105953	7	rs217384	-0.160221	0.110991	0.148865	0.778399	20	0.6509932601895735
MDH2	ENSG00000146701	7	rs71562406	0.177794	0.123205	0.148998	0.486992	20	0.6509932601895735
RMDN1	ENSG00000176623	8	rs7006629	-0.0708984	0.0489616	0.147606	0.215977	20	0.6509932601895735
MICU1	ENSG00000107745	10	rs12779570	0.0767813	0.0533493	0.150088	0.361494	20	0.6509932601895735
ATP5F1E	ENSG00000124172	20	rs73135120	0.0751389	0.0517234	0.146305	0.808497	12	0.6509932601895735
TST	ENSG00000128311	22	rs7290003	0.0913475	0.0635645	0.150694	0.720813	20	0.6509932601895735
AGMAT	ENSG00000116771	1	rs74054785	0.23682	0.169405	0.162127	0.993629	20	0.6557166232456141
ALDH4A1	ENSG00000159423	1	rs1009971	0.130761	0.0933495	0.161283	0.123631	16	0.6557166232456141
OPA1	ENSG00000198836	3	rs181232145	0.056859	0.0399521	0.154684	0.59379	20	0.6557166232456141
PRIMPOL	ENSG00000164306	4	rs2705881	0.0966887	0.0687494	0.159608	0.449296	20	0.6557166232456141
MTRES1	ENSG00000130349	6	rs72935705	-0.179858	0.129266	0.164109	NA	NA	0.6557166232456141
AASS	ENSG00000008311	7	rs61298298	-0.0720462	0.0517045	0.163492	0.373969	20	0.6557166232456141
MICU3	ENSG00000155970	8	rs62502366	0.158876	0.113498	0.161568	0.998138	20	0.6557166232456141
UQCRB	ENSG00000156467	8	rs7836698	-0.138185	0.0987857	0.161863	0.0707646	20	0.6557166232456141
ALDH18A1	ENSG00000059573	10	rs11188397	-0.123139	0.0866866	0.15546	0.321268	20	0.6557166232456141
SLC25A15	ENSG00000102743	13	rs112420969	0.196424	0.138861	0.157206	0.990138	20	0.6557166232456141
CARS2	ENSG00000134905	13	rs440500	-0.0498055	0.0351826	0.156884	0.381186	20	0.6557166232456141
MRPS34	ENSG00000074071	16	rs2575329	0.131685	0.0927694	0.155756	0.422991	20	0.6557166232456141
DHODH	ENSG00000102967	16	rs3213422	0.176232	0.125304	0.159595	0.00270514	20	0.6557166232456141
MRM3	ENSG00000171861	17	rs9915388	-0.117544	0.0843115	0.163267	0.963594	20	0.6557166232456141
TEFM	ENSG00000172171	17	rs11651802	-0.0429573	0.0304335	0.158094	0.378694	10	0.6557166232456141
ACSS1	ENSG00000154930	20	rs3646	0.075248	0.053757	0.161579	0.298445	20	0.6557166232456141
TSPO	ENSG00000100300	22	rs739092	-0.0669784	0.0468477	0.152802	0.106071	20	0.6557166232456141
ATAD3B	ENSG00000160072	1	rs116563714	-0.0891194	0.0645115	0.16714	0.554557	20	0.6590193058577405
CYP27A1	ENSG00000135929	2	rs7603709	-0.0204441	0.0148709	0.169203	0.0659814	20	0.6590193058577405
MRPL44	ENSG00000135900	2	rs13022532	-0.182197	0.133274	0.171597	0.220506	7	0.6590193058577405
C6orf136	ENSG00000204564	6	rs116812635	-0.440697	0.320081	0.168565	0.0217406	20	0.6590193058577405
SLC25A13	ENSG00000004864	7	rs17167473	0.056551	0.0414709	0.172683	0.617572	20	0.6590193058577405
MRPL13	ENSG00000172172	8	rs10090927	0.19549	0.14314	0.172024	0.280519	20	0.6590193058577405
PRDX3	ENSG00000165672	10	rs7068937	-0.0786832	0.0572596	0.169395	0.567762	20	0.6590193058577405
COA4	ENSG00000181924	11	rs115454950	-0.278808	0.204559	0.172893	0.259072	20	0.6590193058577405
BCL2L2	ENSG00000129473	14	rs34425415	-0.456636	0.332802	0.170033	0.267805	4	0.6590193058577405
TUFM	ENSG00000178952	16	rs7187776	0.0208672	0.0151193	0.167535	0.823231	20	0.6590193058577405
DMAC2	ENSG00000105341	19	rs9304593	-0.0868913	0.0630439	0.168121	0.0674435	20	0.6590193058577405
SDR39U1	ENSG00000100445	14	rs4981523	0.0827313	0.0609739	0.174835	0.840501	20	0.6636441412499999
LONP1	ENSG00000196365	19	rs8102642	-0.0457546	0.0338226	0.176125	0.608171	20	0.6638246190082644
FASTKD5	ENSG00000215251	20	rs8114052	0.102171	0.075564	0.17634	0.808713	20	0.6638246190082644
PRELID1	ENSG00000169230	5	rs7707346	0.0235498	0.0174889	0.178122	1.318198e-5	20	0.6677746218106996
BAK1	ENSG00000030110	6	rs210143	-0.0307526	0.022916	0.179606	0.807502	20	0.6687784317073171
ECHDC3	ENSG00000134463	10	rs3829154	0.0373754	0.0278842	0.180121	0.449507	20	0.6687784317073171
CYB5B	ENSG00000103018	16	rs112630491	0.0528862	0.0394988	0.180592	0.00523599	20	0.6687784317073171
CRYZ	ENSG00000116791	1	rs3806160	0.0207025	0.0155332	0.1826	0.323586	20	0.6707604838709678
MIPEP	ENSG00000027001	13	rs7997447	0.142135	0.106548	0.182203	0.949499	20	0.6707604838709678
MECR	ENSG00000116353	1	rs4110942	-0.209409	0.159523	0.189278	0.323183	20	0.674556711328125
GATB	ENSG00000059691	4	rs1366907	-0.0495122	0.0376693	0.188715	0.854349	20	0.674556711328125
METTL15	ENSG00000169519	11	rs12270335	0.231664	0.176147	0.188453	0.880206	20	0.674556711328125
LDHB	ENSG00000111716	12	rs138560021	0.160909	0.122597	0.189351	0.306165	7	0.674556711328125
ATP5F1D	ENSG00000099624	19	rs12983363	0.0616111	0.0467545	0.187585	0.4279	20	0.674556711328125
TIMM44	ENSG00000104980	19	rs34866300	0.0827757	0.0630965	0.189557	0.998316	20	0.674556711328125
MFN1	ENSG00000171109	3	rs13089906	-0.0674552	0.0515579	0.190758	0.425227	20	0.6761888638132296
LYPLAL1	ENSG00000143353	1	rs10863439	0.0497121	0.0384606	0.196168	0.11589	20	0.6850510574712644
SUCLG1	ENSG00000163541	2	rs10210248	-0.154106	0.119253	0.196266	4.47569e-4	20	0.6850510574712644
CCDC90B	ENSG00000137500	11	rs647069	0.234974	0.181794	0.196175	0.525722	20	0.6850510574712644
NDUFA12	ENSG00000184752	12	rs835044	-0.0270893	0.0208874	0.194659	0.706428	20	0.6850510574712644
MFN2	ENSG00000116688	1	rs873458	0.0188558	0.0149953	0.208591	0.598511	20	0.7040784748201439
MUTYH	ENSG00000132781	1	rs12139364	-0.0639543	0.0515626	0.214856	0.44797	20	0.7040784748201439
COQ8A	ENSG00000163050	1	rs12406714	-0.0231184	0.0184392	0.209927	0.326081	20	0.7040784748201439
EFHD1	ENSG00000115468	2	rs4524114	-0.113485	0.0894991	0.204798	0.645042	14	0.7040784748201439
PPA2	ENSG00000138777	4	rs6857688	-0.122616	0.0962662	0.202764	0.394796	20	0.7040784748201439
MTRF1L	ENSG00000112031	6	rs6921137	-0.0201744	0.0161951	0.212872	0.798887	20	0.7040784748201439
NIPSNAP2	ENSG00000146729	7	rs34530076	0.13933	0.109901	0.204878	0.352458	20	0.7040784748201439
FIS1	ENSG00000214253	7	rs114756165	0.0360473	0.0287705	0.210233	0.497361	20	0.7040784748201439
IDI1	ENSG00000067064	10	rs4880757	0.130863	0.105217	0.213595	0.792323	20	0.7040784748201439
BAD	ENSG00000002330	11	rs947939	0.27268	0.216994	0.208889	0.862251	20	0.7040784748201439
PRDX5	ENSG00000126432	11	rs1047206	0.0260499	0.0206553	0.207247	0.752807	20	0.7040784748201439
FDX1	ENSG00000137714	11	rs10891120	-0.0542739	0.043712	0.214375	0.665093	20	0.7040784748201439
PIGBOS1	ENSG00000225973	15	rs28685005	-0.0312548	0.0246716	0.205214	0.0522877	20	0.7040784748201439
COX4I1	ENSG00000131143	16	rs96603	-0.0995375	0.0796082	0.211174	0.411473	20	0.7040784748201439
NDUFA7	ENSG00000267855	19	rs561	0.0543514	0.0436092	0.212644	0.96321	20	0.7040784748201439
UQCC1	ENSG00000101019	20	rs4911178	-0.0355812	0.0281132	0.205643	0.012057	20	0.7040784748201439
FAM210B	ENSG00000124098	20	rs75823737	-0.0807561	0.0649672	0.213857	0.500656	20	0.7040784748201439
DELE1	ENSG00000081791	5	rs351259	0.0745236	0.0602335	0.215996	0.686067	19	0.7052772616487455
MRPS18A	ENSG00000096080	6	rs75886301	0.337988	0.274317	0.217909	0.917939	6	0.7064581302491104
TIMM29	ENSG00000142444	19	rs36059375	0.115989	0.0945245	0.219794	0.563959	20	0.7095177031802119
HDHD5	ENSG00000069998	22	rs2159068	0.0874046	0.0713251	0.22041	0.172898	20	0.7095177031802119
NDUFA10	ENSG00000130414	2	rs10166776	0.0320192	0.0262259	0.222124	0.62029	20	0.7111485020905923
SLC25A40	ENSG00000075303	7	rs7796247	0.152871	0.125413	0.222869	0.724327	11	0.7111485020905923
ADCK2	ENSG00000133597	7	rs2930325	0.0265116	0.0218049	0.224039	0.618054	20	0.7111485020905923
HSDL1	ENSG00000103160	16	rs12923097	0.0492315	0.0404419	0.223475	0.501859	20	0.7111485020905923
PPOX	ENSG00000143224	1	rs12031437	0.0876199	0.0726092	0.227535	0.39892	20	0.7164408713793105
NMNAT3	ENSG00000163864	3	rs16849309	-0.0392871	0.0325937	0.228066	0.39954	20	0.7164408713793105
SLC25A28	ENSG00000155287	10	rs2052318	-0.119163	0.0985972	0.226822	0.520568	20	0.7164408713793105
CASP8	ENSG00000064012	2	rs7560328	-0.0733607	0.0615424	0.233247	0.925442	20	0.7202995979661017
COQ2	ENSG00000173085	4	rs7668388	0.0727924	0.0609486	0.232351	0.476786	20	0.7202995979661017
SMIM8	ENSG00000111850	6	rs9362420	0.0686259	0.0571999	0.230235	0.511387	20	0.7202995979661017
NUDT13	ENSG00000166321	10	rs11000530	0.0619738	0.0518448	0.231942	0.785199	7	0.7202995979661017
MRPS35	ENSG00000061794	12	rs1127787	0.0914631	0.0766189	0.232579	0.384403	20	0.7202995979661017
DAP3	ENSG00000132676	1	rs6662953	-0.0810788	0.0683929	0.235826	0.750185	20	0.7223884553691275
PREPL	ENSG00000138078	2	rs75141285	-0.114198	0.0962347	0.235361	0.926307	20	0.7223884553691275
ALKBH1	ENSG00000100601	14	rs56412551	-0.0719216	0.0607303	0.236303	0.00479389	20	0.7223884553691275
MRPL42	ENSG00000198015	12	rs6538421	0.0420179	0.0356351	0.238352	0.883219	20	0.7237946623333333
SLC25A29	ENSG00000197119	14	rs1059264	0.0249679	0.0211549	0.237904	0.115914	20	0.7237946623333333
ETFDH	ENSG00000171503	4	rs17843966	-0.0474664	0.0403464	0.239407	0.00977119	20	0.7240275062913908
MRPL14	ENSG00000180992	6	rs9394985	-0.0486595	0.0414144	0.240018	0.890827	20	0.7240275062913908
POLRMT	ENSG00000099821	19	rs114872734	-0.0839312	0.0719725	0.243551	0.310188	20	0.7298515457236842
NDUFS7	ENSG00000115286	19	rs111469573	-0.277858	0.237864	0.24275	0.105072	20	0.7298515457236842
TCAIM	ENSG00000179152	3	rs6441831	-0.229342	0.197533	0.24563	0.965305	20	0.7303543381107492
ATP5MF	ENSG00000241468	7	rs28734136	0.340806	0.293845	0.246124	0.773564	20	0.7303543381107492
MRPL23	ENSG00000214026	11	rs907612	-0.0980596	0.0844807	0.24575	0.173507	20	0.7303543381107492
ATPSCKMT	ENSG00000150756	5	rs2578619	0.157883	0.136839	0.24859	0.0319368	20	0.735277564935065
STYXL1	ENSG00000127952	7	rs113056502	0.0226066	0.0197252	0.251762	0.390375	20	0.7422483058252428
DHRS1	ENSG00000157379	14	rs28431058	-0.0405255	0.0355526	0.254339	0.940198	20	0.7460091122186494
BAX	ENSG00000087088	19	rs11668424	-0.0640255	0.0562087	0.254675	0.635044	20	0.7460091122186494
SERAC1	ENSG00000122335	6	rs13206168	0.0389065	0.0343085	0.256786	0.273202	20	0.7497824907051283
NDUFS2	ENSG00000158864	1	rs4379692	0.071706	0.0634918	0.25874	0.311698	20	0.7530750939297125
MIEF2	ENSG00000177427	17	rs12945597	0.202196	0.179524	0.260043	0.909707	20	0.7544550945859874
AHCYL1	ENSG00000168710	1	rs3754444	0.147965	0.132375	0.263665	0.149964	20	0.7553436179245283
SETD9	ENSG00000155542	5	rs252893	0.0225197	0.0201131	0.262862	0.401999	20	0.7553436179245283
AARS2	ENSG00000124608	6	rs1044690	0.171552	0.153199	0.2628	0.200983	20	0.7553436179245283
MRPL38	ENSG00000204316	17	rs113389394	0.121841	0.108455	0.261256	0.938839	20	0.7553436179245283
LIAS	ENSG00000121897	4	rs1048140	0.0386242	0.0349286	0.268811	0.922075	20	0.767670570846395
MTFR1L	ENSG00000117640	1	rs113271100	-0.161271	0.147076	0.272856	0.7808	20	0.7688169325153373
STARD7	ENSG00000084090	2	rs77647729	0.311079	0.28392	0.273229	0.298794	9	0.7688169325153373
METTL5	ENSG00000138382	2	rs35417312	-0.0846642	0.0772504	0.273092	0.852418	20	0.7688169325153373
OGG1	ENSG00000114026	3	rs148581921	0.17818	0.163266	0.27512	0.854654	3	0.7688169325153373
ABHD10	ENSG00000144827	3	rs3177101	0.0811504	0.0742669	0.274532	0.0894203	20	0.7688169325153373
MRPS24	ENSG00000062582	7	rs10265070	-0.164777	0.150212	0.272658	0.0788153	20	0.7688169325153373
YARS2	ENSG00000139131	12	rs11052213	-0.192167	0.175837	0.274451	0.676494	20	0.7688169325153373
TOMM70	ENSG00000154174	3	rs1045610	-0.0793775	0.073261	0.278591	0.896024	20	0.7714179091185409
NT5M	ENSG00000205309	17	rs2270180	0.0303057	0.0279323	0.277936	0.622288	20	0.7714179091185409
MRPS6	ENSG00000243927	21	rs8130507	-0.0489023	0.0450671	0.277878	0.486312	20	0.7714179091185409
MRPL21	ENSG00000197345	11	rs636049	0.0181736	0.0168911	0.281959	0.342929	20	0.7783782763636364
NDUFAF7	ENSG00000003509	2	rs2372993	0.0800766	0.074618	0.283202	0.250508	20	0.7794469211480363
TRMT61B	ENSG00000171103	2	rs55785599	0.0530664	0.0499547	0.288104	0.101633	20	0.7889883747747749
MCCC1	ENSG00000078070	3	rs6443851	-0.0576822	0.0543333	0.288401	0.330213	20	0.7889883747747749
BOLA1	ENSG00000178096	1	rs74874700	0.185705	0.181471	0.30615	0.161176	16	0.7908737686111111
THEM4	ENSG00000159445	1	rs6685187	-0.0226161	0.0220497	0.30504	0.311183	20	0.7908737686111111
ALDH9A1	ENSG00000143149	1	rs10918242	-0.0325701	0.0314082	0.299739	0.608232	20	0.7908737686111111
ADCY10	ENSG00000143199	1	rs6661690	0.250402	0.246652	0.310008	0.511705	9	0.7908737686111111
RNASEH1	ENSG00000171865	2	rs12987176	0.159283	0.153349	0.298946	0.0664673	20	0.7908737686111111
ACAA1	ENSG00000060971	3	rs61095322	0.0582577	0.0566119	0.303445	0.879662	20	0.7908737686111111
C3orf33	ENSG00000174928	3	rs6806798	-0.208167	0.198135	0.293427	0.356681	20	0.7908737686111111
QDPR	ENSG00000151552	4	rs10020773	0.0178996	0.0172273	0.298792	0.207504	20	0.7908737686111111
NUDT9	ENSG00000170502	4	rs28624955	-0.0754175	0.0734511	0.304528	0.123841	20	0.7908737686111111
PPM1K	ENSG00000163644	4	rs9637599	0.0843361	0.0800256	0.291945	0.905643	20	0.7908737686111111
NDUFC1	ENSG00000109390	4	rs55919798	0.0688118	0.0664722	0.300577	0.814495	20	0.7908737686111111
NSUN2	ENSG00000037474	5	rs2303711	0.0188117	0.0186181	0.312305	0.0318159	20	0.7908737686111111
FAM185A	ENSG00000222011	7	rs11760934	-0.079236	0.0781102	0.310386	0.208589	20	0.7908737686111111
MRPS33	ENSG00000090263	7	rs801155	0.072767	0.0718515	0.311184	0.853087	20	0.7908737686111111
MIGA2	ENSG00000148343	9	rs7873667	-0.168581	0.166924	0.31253	0.997068	8	0.7908737686111111
MTPAP	ENSG00000107951	10	rs3802622	-0.0491944	0.0469488	0.294716	0.368922	20	0.7908737686111111
TXNRD1	ENSG00000198431	12	rs11111979	0.0620952	0.0607475	0.306693	7.682022e-4	20	0.7908737686111111
APEX1	ENSG00000100823	14	rs1760953	0.111183	0.107824	0.302472	0.525314	18	0.7908737686111111
SQOR	ENSG00000137767	15	rs11637892	-0.0481281	0.0473222	0.309139	0.46645	20	0.7908737686111111
LYRM1	ENSG00000102897	16	rs11642550	0.138144	0.132196	0.296024	0.487671	20	0.7908737686111111
NDUFAB1	ENSG00000004779	16	rs442764	-0.258773	0.254244	0.308766	0.164551	20	0.7908737686111111
KARS1	ENSG00000065427	16	rs60415088	-0.134959	0.129507	0.297365	0.971112	20	0.7908737686111111
COX10	ENSG00000006695	17	rs77877576	-0.1418	0.137043	0.300803	0.63182	20	0.7908737686111111
PLD6	ENSG00000179598	17	rs3744132	-0.0238279	0.0234663	0.309911	0.427778	20	0.7908737686111111
NDUFV2	ENSG00000178127	18	rs11660603	-0.0703344	0.0683133	0.303204	0.516533	20	0.7908737686111111
FECH	ENSG00000066926	18	rs1062010	0.0318127	0.031284	0.309202	0.72936	20	0.7908737686111111
MRPL54	ENSG00000183617	19	rs7245624	-0.0186696	0.0181986	0.304947	0.0460002	20	0.7908737686111111
NDUFB5	ENSG00000136521	3	rs6778219	0.0797284	0.0794999	0.315922	0.20246	20	0.7939377513736264
UQCC2	ENSG00000137288	6	rs2296330	-0.0529165	0.0529073	0.317227	0.0452552	20	0.7939377513736264
RARS2	ENSG00000146282	6	rs113693586	-0.0859787	0.0858569	0.316625	0.839186	20	0.7939377513736264
ACAA2	ENSG00000167315	18	rs75116816	-0.0556358	0.0555156	0.316264	0.399111	20	0.7939377513736264
ATAD3A	ENSG00000197785	1	rs3766170	0.0932631	0.100471	0.353272	0.494469	20	0.7969139146341464
PARK7	ENSG00000116288	1	rs35675666	0.0337671	0.0352765	0.33846	0.291406	20	0.7969139146341464
UQCRH	ENSG00000173660	1	rs41292543	0.0717581	0.0730258	0.325785	0.326199	20	0.7969139146341464
ABCD3	ENSG00000117528	1	rs4477285	0.0395733	0.0425742	0.352623	0.812854	20	0.7969139146341464
TMEM177	ENSG00000144120	2	rs939780	-0.0853641	0.0906208	0.346197	0.743808	20	0.7969139146341464
PDK1	ENSG00000152256	2	rs2701268	0.0528998	0.0551254	0.337243	0.509505	20	0.7969139146341464
CHCHD4	ENSG00000163528	3	rs9856296	-0.173462	0.177059	0.32724	0.712509	20	0.7969139146341464
CMC1	ENSG00000187118	3	rs17021298	-0.0559016	0.0593469	0.34622	0.51695	20	0.7969139146341464
LARS2	ENSG00000011376	3	rs12630693	-0.0451621	0.0482995	0.349766	0.135868	20	0.7969139146341464
PAICS	ENSG00000128050	4	rs1967559	0.110211	0.117863	0.349747	0.192597	20	0.7969139146341464
MCUB	ENSG00000005059	4	rs6851356	-0.0282147	0.0306768	0.357708	0.343109	20	0.7969139146341464
NADK2	ENSG00000152620	5	rs10075150	0.100679	0.104205	0.333962	0.408427	20	0.7969139146341464
ALDH7A1	ENSG00000164904	5	rs13182402	-0.0501968	0.050764	0.322748	0.388573	20	0.7969139146341464
NDUFA2	ENSG00000131495	5	rs778593	0.0369247	0.0382219	0.334013	0.69447	20	0.7969139146341464
LYRM2	ENSG00000083099	6	rs9353689	0.134343	0.14426	0.35172	0.562149	20	0.7969139146341464
TOMM7	ENSG00000196683	7	rs10276099	-0.0286879	0.0299114	0.337511	0.614906	20	0.7969139146341464
PDK4	ENSG00000004799	7	rs12704801	0.070342	0.0763752	0.357048	0.856486	20	0.7969139146341464
IMMP2L	ENSG00000184903	7	rs37759	0.0219178	0.022656	0.333337	0.983925	20	0.7969139146341464
LETM2	ENSG00000165046	8	rs111903390	0.141677	0.148839	0.341157	0.224748	11	0.7969139146341464
NDUFAF6	ENSG00000156170	8	rs6651272	0.0670116	0.0714798	0.348506	0.790632	20	0.7969139146341464
ADCK5	ENSG00000173137	8	rs35817095	-0.0651583	0.0677216	0.335975	0.64675	20	0.7969139146341464
GLDC	ENSG00000178445	9	rs1755604	0.0530163	0.0539965	0.326176	0.315021	20	0.7969139146341464
SLC25A25	ENSG00000148339	9	rs4837240	0.0889656	0.0969197	0.358655	0.117235	20	0.7969139146341464
PMPCA	ENSG00000165688	9	rs4073153	-0.241304	0.251162	0.336679	0.302899	20	0.7969139146341464
PHYH	ENSG00000107537	10	rs57057378	0.0402169	0.0437976	0.358491	0.419283	20	0.7969139146341464
MRPS16	ENSG00000182180	10	rs7100670	-0.0748813	0.0795532	0.346565	0.646846	8	0.7969139146341464
ATAD1	ENSG00000138138	10	rs7481	0.120121	0.125783	0.339587	0.284593	20	0.7969139146341464
HEBP1	ENSG00000013583	12	rs3782567	0.0333235	0.0352697	0.344751	0.657129	20	0.7969139146341464
DIABLO	ENSG00000184047	12	rs12870	0.0840452	0.0894837	0.347616	0.0314202	20	0.7969139146341464
TIMM9	ENSG00000100575	14	rs73295846	-0.267328	0.272782	0.327083	0.433484	20	0.7969139146341464
ALDH6A1	ENSG00000119711	14	rs7148979	-0.230316	0.241272	0.339784	0.607812	20	0.7969139146341464
IFI27	ENSG00000165949	14	rs7141881	0.0556333	0.055912	0.319729	0.939356	20	0.7969139146341464
LACTB	ENSG00000103642	15	rs2729779	-0.0608411	0.0628861	0.333304	0.0109068	20	0.7969139146341464
MTFMT	ENSG00000103707	15	rs77231824	-0.26986	0.286681	0.346539	0.162372	11	0.7969139146341464
FAHD1	ENSG00000180185	16	rs67309640	-0.03404	0.0351725	0.333144	0.114356	20	0.7969139146341464
COQ7	ENSG00000167186	16	rs4630530	-0.0536174	0.0575345	0.351379	0.478864	20	0.7969139146341464
ACSM1	ENSG00000166743	16	rs163242	0.0618369	0.0669364	0.355582	0.967665	20	0.7969139146341464
SLC25A35	ENSG00000125434	17	rs869773	0.0915294	0.0992714	0.356523	0.480175	20	0.7969139146341464
TTC19	ENSG00000011295	17	rs3760298	0.031531000000000003	0.031998	0.324426	0.319917	20	0.7969139146341464
NDUFAF8	ENSG00000224877	17	rs74778772	-0.0530399	0.056074	0.344204	0.321818	20	0.7969139146341464
ATP5F1A	ENSG00000152234	18	rs1800640	-0.0440213	0.0479059	0.358141	0.0500029	20	0.7969139146341464
SARS2	ENSG00000104835	19	rs730078	0.0216194	0.0228815	0.34474	0.702616	20	0.7969139146341464
BCL2L1	ENSG00000171552	20	rs6088962	0.185564	0.187873	0.323295	0.0377712	20	0.7969139146341464
MTG2	ENSG00000101181	20	rs11204465	0.0821587	0.0892443	0.357257	0.298061	20	0.7969139146341464
TXNRD2	ENSG00000184470	22	rs5992495	0.0678795	0.0737522	0.357378	0.820053	20	0.7969139146341464
NIPSNAP1	ENSG00000184117	22	rs2530669	0.0428119	0.044169	0.332408	0.785953	20	0.7969139146341464
TOP1MT	ENSG00000184428	8	rs62524728	0.117121	0.127996	0.360173	0.199727	20	0.7983407749391727
TOP3A	ENSG00000177302	17	rs4925159	0.06032	0.0661607	0.361916	0.48629	20	0.8002571152912621
GUK1	ENSG00000143774	1	rs75176484	-0.141445	0.157424	0.368921	0.203624	20	0.8026083725581395
MTHFD2	ENSG00000065911	2	rs1667600	0.0679102	0.0753011	0.367137	0.846491	20	0.8026083725581395
SLC30A9	ENSG00000014824	4	rs139876401	-0.0529038	0.0598334	0.376596	0.857912	20	0.8026083725581395
MTHFD2L	ENSG00000163738	4	rs538542	0.161511	0.18136	0.373166	0.0455345	20	0.8026083725581395
HADH	ENSG00000138796	4	rs28643368	-0.076232	0.0860622	0.375737	0.484028	20	0.8026083725581395
NDUFS6	ENSG00000145494	5	rs13187162	-0.181817	0.205949	0.377331	0.44977	20	0.8026083725581395
MOCS1	ENSG00000124615	6	rs3800349	0.109555	0.124488	0.378838	0.187935	20	0.8026083725581395
MALSU1	ENSG00000156928	7	rs274058	-0.0880863	0.0999915	0.378352	0.909542	20	0.8026083725581395
FMC1	ENSG00000164898	7	rs57532141	-0.12552	0.13934	0.367685	0.582475	20	0.8026083725581395
LYPLA1	ENSG00000120992	8	rs187565664	0.0998413	0.111226	0.369378	0.792466	16	0.8026083725581395
SLC25A51	ENSG00000122696	9	rs10973534	0.0732	0.0831637	0.378755	0.970817	20	0.8026083725581395
NT5DC3	ENSG00000111696	12	rs10861116	0.0150593	0.0169938	0.37553	0.194086	20	0.8026083725581395
GSTZ1	ENSG00000100577	14	rs2270421	-0.0369169	0.0411349	0.369474	0.761462	20	0.8026083725581395
ATP5MPL	ENSG00000156411	14	rs76927049	0.0733324	0.0825989	0.374641	0.369056	19	0.8026083725581395
ECI1	ENSG00000167969	16	rs55650311	-0.0249635	0.0282697	0.37721	0.0496042	20	0.8026083725581395
SPATA20	ENSG00000006282	17	rs9890200	0.0117873	0.0133804	0.378352	0.0877372	20	0.8026083725581395
SLC25A23	ENSG00000125648	19	rs348357	-0.0452086	0.0505987	0.371604	0.543894	16	0.8026083725581395
YBEY	ENSG00000182362	21	rs62224180	-0.0170075	0.0192184	0.376176	0.497652	20	0.8026083725581395
GLOD4	ENSG00000167699	17	rs2750010	-0.0653038	0.0747815	0.382521	0.401015	20	0.8085296208816705
FHIT	ENSG00000189283	3	rs11130745	0.0335538	0.0388373	0.38761	0.509587	15	0.8100722487414187
NAT8L	ENSG00000185818	4	rs35300779	0.0785616	0.0910142	0.388038	0.145497	20	0.8100722487414187
ACSL6	ENSG00000164398	5	rs253947	-0.0732931	0.0848194	0.387528	0.165129	20	0.8100722487414187
NDUFA4	ENSG00000189043	7	rs6953367	0.205058	0.236075	0.385057	0.0771487	20	0.8100722487414187
HDHD3	ENSG00000119431	9	rs3747816	-0.0270021	0.0312738	0.387913	0.543421	16	0.8100722487414187
NME3	ENSG00000103024	16	rs1178437	0.0563862	0.0653991	0.388586	0.773406	20	0.8100722487414187
SDHC	ENSG00000143252	1	rs59559479	0.0197969	0.0230708	0.390842	0.116573	20	0.8106036963963963
HIGD2A	ENSG00000146066	5	rs3172921	-0.0205644	0.0241803	0.395069	0.677924	20	0.8106036963963963
MTFR1	ENSG00000066855	8	rs10504389	-0.0246441	0.0289344	0.394367	0.744072	20	0.8106036963963963
PDHX	ENSG00000110435	11	rs3852515	0.0900207	0.105595	0.393931	0.561303	20	0.8106036963963963
SDSL	ENSG00000139410	12	rs734070	0.0606923	0.0709646	0.392414	0.0124706	20	0.8106036963963963
ABAT	ENSG00000183044	16	rs13333072	0.032111	0.0375023	0.391865	0.0111866	20	0.8106036963963963
TMEM186	ENSG00000184857	16	rs9939787	-0.213832	0.250679	0.393653	0.174574	20	0.8106036963963963
DBT	ENSG00000137992	1	rs12752322	-0.200249	0.236785	0.39772	0.730306	14	0.812685533632287
PMAIP1	ENSG00000141682	18	rs58697140	0.0779339	0.0921819	0.397868	0.15817	20	0.812685533632287
PARL	ENSG00000175193	3	rs7644746	-0.0664704	0.0788026	0.398946	0.812327	20	0.8130638315436243
FDPS	ENSG00000160752	1	rs6677385	-0.128605	0.153628	0.402523	0.39753	20	0.8130830192477876
OXNAD1	ENSG00000154814	3	rs552	-0.0757142	0.0906178	0.403418	0.279311	20	0.8130830192477876
SLC25A4	ENSG00000151729	4	rs3108229	0.0757559	0.0906535	0.403344	0.57222	20	0.8130830192477876
COQ6	ENSG00000119723	14	rs35897291	0.0368221	0.0440575	0.403282	0.914862	20	0.8130830192477876
COASY	ENSG00000068120	17	rs78695809	-0.119481	0.142136	0.400565	0.139253	20	0.8130830192477876
HMGCL	ENSG00000117305	1	rs11714	0.0791078	0.0958692	0.409279	0.0342845	20	0.8184917458333333
NIT2	ENSG00000114021	3	rs2289506	0.039118	0.0472814	0.408042	0.58846	20	0.8184917458333333
FARS2	ENSG00000145982	6	rs13191012	-0.0396443	0.0479862	0.408713	0.224813	20	0.8184917458333333
IDH2	ENSG00000182054	15	rs137902082	-0.0253858	0.0307919	0.409695	0.214394	17	0.8184917458333333
ACSL1	ENSG00000151726	4	rs2046814	0.175472	0.214538	0.413413	0.557125	20	0.8214149592592592
ADHFE1	ENSG00000147576	8	rs2555568	0.0179847	0.0219814	0.413256	0.56766	20	0.8214149592592592
LIPT2	ENSG00000175536	11	rs656506	0.146192	0.178913	0.413863	0.775947	20	0.8214149592592592
COX17	ENSG00000138495	3	rs13323756	0.0713388	0.0875925	0.415393	0.748543	18	0.8217849023809524
SUPV3L1	ENSG00000156502	10	rs5030938	0.0345805	0.0425345	0.416218	0.283782	20	0.8217849023809524
SMDT1	ENSG00000183172	22	rs4147638	-0.013246	0.0163116	0.416756	0.258111	20	0.8217849023809524
DLST	ENSG00000119689	14	rs11623527	-0.0478308	0.0591201	0.41849	0.651314	10	0.8220728528017242
C1QBP	ENSG00000108561	17	rs77851364	-0.180272	0.222924	0.418707	0.499303	20	0.8220728528017242
GLUD1	ENSG00000148672	10	rs11202388	0.0868742	0.107773	0.420195	0.805909	20	0.8232199582795698
ACOT11	ENSG00000162390	1	rs892446	-0.0767476	0.0955669	0.42193	0.581112	20	0.823350485653105
TOMM34	ENSG00000025772	20	rs2234197	0.0159216	0.0198317	0.422069	0.930079	20	0.823350485653105
ETHE1	ENSG00000105755	19	rs2682560	0.0875206	0.10925	0.423072	0.978466	20	0.8235441946581197
IARS2	ENSG00000067704	1	rs114623119	-0.160697	0.201022	0.42406	0.120539	19	0.8237067756929637
PET100	ENSG00000229833	19	rs794081	-0.0193837	0.0248367	0.435128	0.174774	20	0.8416173889596603
MRPL39	ENSG00000154719	21	rs2829806	-0.0551433	0.0706041	0.43479	0.264003	20	0.8416173889596603
TSTD1	ENSG00000215845	1	rs1556259	0.0284069	0.0364992	0.4364	0.0104021	20	0.8422885970338984
SDHB	ENSG00000117118	1	rs114522228	0.0897464	0.116213	0.439961	0.551487	5	0.8446304987421384
ALDH2	ENSG00000111275	12	rs7969271	0.0391241	0.0507106	0.4404	0.827621	20	0.8446304987421384
RMDN3	ENSG00000137824	15	rs4924501	0.0352898	0.0457418	0.44041	0.230148	20	0.8446304987421384
CMC2	ENSG00000103121	16	rs1127390	-0.0215893	0.0280964	0.442249	0.052261	20	0.8446304987421384
[truncated: 434 more rows]

## Sheet: Table S7
Table S7. SMR analysis for association between mitochondrial gene expression and urolithiasis in the UK Biobank database
[truncated: 912 more rows]

[truncated: 7 more sheets: Table S8, Table S9, Table S10, Table S11, Table S12, Table S13, Table S14]
